# Supplementary material for: (S S,2S,3R)-2-(2-Methyl­propane-2-sulfin­amido)-3-phenyl­butyronitrile
Source: Acta Crystallogr Sect E Struct Rep Online. 2009 Oct 17;65(Pt 11):o2741. doi: 10.1107/S1600536809041233 (PMC2971194; doi:10.1107/S1600536809041233)
Supplement: Supplementary file 2 [file e-65-o2741-Isup2.hkl]

#
# h,k,l, Fc-squared, Fo-squared, sigma(Fo-squared) and status flag
#
data_I
_shelx_title ' schueler2 in P2(1)2(1)2(1)'
_shelx_refln_list_code          4
_shelx_F_calc_maximum      125.64
_exptl_crystal_F_000       568.00
_reflns_d_resolution_high  0.7892
 
loop_
 _symmetry_equiv_pos_as_xyz
 'x, y, z'
 '-x+1/2, -y, z+1/2'
 'x+1/2, -y+1/2, -z'
 '-x, y+1/2, -z+1/2'
 
_cell_length_a     8.7892
_cell_length_b     8.7967
_cell_length_c    18.5217
_cell_angle_alpha  90.000
_cell_angle_beta   90.000
_cell_angle_gamma  90.000
 
_shelx_F_squared_multiplier     1.000
 
loop_
 _refln_index_h
 _refln_index_k
 _refln_index_l
 _refln_F_squared_calc
 _refln_F_squared_meas
 _refln_F_squared_sigma
 _refln_observed_status
   2   0   0     9395.41    10273.67    113.40 o
   4   0   0      499.93      495.19      7.69 o
   6   0   0      781.34      823.32      8.59 o
   8   0   0      245.54      252.72      7.91 o
  10   0   0      131.70      147.51     10.63 o
   1   1   0     1056.98      984.74     12.19 o
   2   1   0    15784.75    17522.02    317.31 o
   3   1   0      591.07      617.16      6.81 o
   4   1   0      156.94      182.79      5.26 o
   5   1   0      169.03      168.64      5.02 o
   6   1   0      167.25      170.08      4.82 o
   7   1   0        1.02        2.88      5.02 o
   8   1   0      199.26      203.06      5.70 o
   9   1   0      100.82      103.98      6.35 o
  10   1   0        5.21        9.96      6.22 o
  11   1   0      115.82       95.17      7.05 o
   0   2   0     1787.25     1625.48     36.62 o
   1   2   0     2836.79     2657.67     31.54 o
   2   2   0     5280.53     5313.22     23.87 o
   3   2   0      221.77      212.49      5.98 o
   4   2   0       84.58       72.90      5.07 o
   5   2   0      832.36      806.60     13.99 o
   6   2   0       61.90       71.80      5.34 o
   7   2   0       84.76       90.72      5.39 o
   8   2   0        0.87        5.41      5.29 o
   9   2   0       26.46       23.39      5.86 o
  10   2   0       40.35       45.59      6.47 o
   1   3   0       12.72       39.23      5.56 o
   2   3   0       73.08       73.32      5.47 o
   3   3   0      342.92      331.93      6.40 o
   4   3   0      156.80      165.66      5.72 o
   5   3   0      292.31      299.77      5.65 o
   6   3   0       28.16       27.48      5.45 o
   7   3   0      742.39      774.47      6.81 o
   8   3   0        1.62        0.31      6.38 o
   9   3   0      190.57      197.75      6.70 o
  10   3   0       26.18       31.50      6.85 o
   0   4   0        6.01        1.80      7.30 o
   1   4   0       56.88       58.52      5.02 o
   2   4   0       13.99       13.32      4.95 o
   3   4   0      426.23      421.24      5.81 o
   4   4   0      558.74      558.31      6.80 o
   5   4   0     1217.98     1246.55     15.61 o
   6   4   0      403.29      414.62      6.06 o
   7   4   0      110.33      104.79      5.75 o
   8   4   0       76.47       70.41      6.71 o
   9   4   0       10.16       20.03      6.48 o
  10   4   0       10.04       15.90      7.41 o
   1   5   0       20.65       22.47      4.97 o
   2   5   0        3.17        6.91      5.16 o
   3   5   0        1.33        1.85      5.77 o
   4   5   0      609.51      628.20     13.66 o
   5   5   0      194.90      207.95      8.03 o
   6   5   0      855.12      873.76     20.42 o
   7   5   0      153.49      146.27      6.65 o
   8   5   0      120.25      129.19      6.54 o
   9   5   0       60.57       73.69      6.99 o
   0   6   0      436.95      421.77     16.61 o
   1   6   0       14.50       14.98      5.16 o
   2   6   0      584.21      551.01     16.00 o
   3   6   0       17.84       17.69      5.94 o
   4   6   0      175.70      168.32      8.43 o
   5   6   0       56.22       65.39      6.10 o
   6   6   0        0.34        1.59      5.95 o
   7   6   0       40.29       31.35      6.51 o
   8   6   0      154.78      154.82      7.19 o
   9   6   0       32.57       26.17      7.26 o
   1   7   0      312.89      315.08     14.60 o
   2   7   0       25.24       27.62      5.53 o
   3   7   0      149.64      141.84      6.11 o
   4   7   0      580.85      587.40     25.19 o
   5   7   0        2.45        5.03      6.10 o
   6   7   0      106.75      111.42      6.42 o
   7   7   0       44.49       38.27      6.74 o
   8   7   0       51.77       53.92      7.66 o
   0   8   0       33.71       41.28      7.95 o
   1   8   0       21.65       22.35      5.86 o
   2   8   0      633.28      670.32     34.85 o
   3   8   0      215.57      230.78     17.26 o
   4   8   0       18.56       24.45      6.69 o
   5   8   0       90.33      104.51     11.57 o
   6   8   0        6.41        4.42      6.63 o
   7   8   0       14.54       13.94      7.32 o
   1   9   0      395.71      419.75     23.34 o
   2   9   0       47.76       48.85      6.27 o
   3   9   0        6.47       10.33      7.05 o
   4   9   0        5.40        4.99      6.63 o
   5   9   0        0.11        3.52      7.37 o
   6   9   0       12.79       12.42      7.73 o
   0  10   0       20.15       18.60      9.10 o
   1  10   0       14.20       17.79      6.66 o
   2  10   0       19.60       22.81      7.02 o
   3  10   0       93.82       88.78      8.40 o
   4  10   0       51.53       43.16      7.68 o
   1  11   0       12.41       10.95      7.39 o
   1   0   1      200.42      222.59      9.10 o
   2   0   1     2274.10     2165.95     10.73 o
   3   0   1       83.98       83.70      5.45 o
   4   0   1       14.88       12.25      4.97 o
   5   0   1     1109.54     1139.48      9.25 o
   6   0   1      610.23      626.65      6.31 o
   7   0   1       97.49      102.47      5.17 o
   8   0   1        0.79        2.45      5.19 o
   9   0   1        9.35       16.08      6.08 o
  10   0   1        4.68        4.73      6.62 o
  11   0   1       25.03       30.99      7.51 o
 -11   1   1       18.72       19.41      7.12 o
 -10   1   1      239.55      250.28      6.99 o
  -9   1   1       39.69       48.27      6.13 o
  -8   1   1       32.62       34.02      5.77 o
  -7   1   1      376.21      391.58      5.86 o
  -6   1   1      533.62      550.04      5.51 o
  -5   1   1      297.32      294.09      5.15 o
  -4   1   1     1376.23     1335.26      8.33 o
  -3   1   1     2638.15     2648.65     21.11 o
  -2   1   1     6172.02     6410.40     65.84 o
  -1   1   1     2531.46     2375.60     29.95 o
   0   1   1      865.12      788.96     16.43 o
   1   1   1     2544.16     2407.65     16.44 o
   2   1   1     6211.13     6494.96     25.61 o
   3   1   1     2632.31     2669.51     19.71 o
   4   1   1     1388.08     1342.43      7.66 o
   5   1   1      285.98      286.21      5.29 o
   6   1   1      537.71      554.93      5.65 o
   7   1   1      372.26      385.75      5.46 o
   8   1   1       28.89       29.90      5.64 o
   9   1   1       40.31       45.80      5.17 o
  10   1   1      237.46      244.31      6.76 o
  11   1   1       19.03       16.32      7.75 o
 -10   2   1       14.72       23.36      6.44 o
  -9   2   1      193.07      200.77      6.47 o
  -8   2   1      170.52      178.01      6.45 o
  -7   2   1      512.97      536.42      7.34 o
  -6   2   1      209.38      205.38      5.73 o
  -5   2   1      118.47      131.65      5.80 o
  -4   2   1     3128.12     3211.57     40.46 o
  -3   2   1      737.69      783.63      7.52 o
  -2   2   1     4533.59     4721.22     37.83 o
  -1   2   1     3633.34     3439.56     47.52 o
   0   2   1     1101.76     1091.93     20.74 o
   1   2   1     3685.52     3389.91     29.06 o
   2   2   1     4575.89     4630.41     36.23 o
   3   2   1      744.58      796.40      7.03 o
   4   2   1     3124.94     3188.88     14.77 o
   5   2   1      114.66      128.10      4.74 o
   6   2   1      200.50      198.72      4.89 o
   7   2   1      515.10      541.02      5.82 o
   8   2   1      166.89      174.07      5.91 o
   9   2   1      188.63      200.38      6.40 o
  10   2   1       15.56       20.90      6.33 o
 -10   3   1        2.64        2.06      6.97 o
  -9   3   1       20.97       22.98      6.37 o
  -8   3   1        1.49        3.05      6.02 o
  -7   3   1      602.64      630.66      6.75 o
  -6   3   1      108.14      101.55      5.55 o
  -5   3   1     1180.81     1213.27      8.59 o
  -4   3   1      478.37      447.30      6.04 o
  -3   3   1      273.81      258.58      6.09 o
  -2   3   1     1037.30     1021.00     13.74 o
  -1   3   1      587.98      544.35      6.83 o
   0   3   1      388.58      385.27      6.43 o
   1   3   1      580.69      531.48      6.69 o
   2   3   1     1053.22     1030.53     12.34 o
   3   3   1      277.78      261.22      6.24 o
   4   3   1      485.03      457.86      6.57 o
   5   3   1     1187.41     1209.97      9.50 o
   6   3   1      111.61      104.61      5.56 o
   7   3   1      591.11      602.42     10.42 o
   8   3   1        1.25       -2.04      6.01 o
   9   3   1       22.04       24.79      6.43 o
  10   3   1        2.65        1.40      6.83 o
 -10   4   1      146.90      136.84      7.39 o
  -9   4   1      425.11      443.12     11.35 o
  -8   4   1       58.53       64.77      6.06 o
  -7   4   1      191.54      192.09      6.66 o
  -6   4   1      733.38      741.16      9.44 o
  -5   4   1      415.48      422.31      7.72 o
  -4   4   1      337.39      351.48      5.76 o
  -3   4   1      144.32      157.64      5.26 o
  -2   4   1       40.91       48.26      5.03 o
  -1   4   1      883.61      862.08     17.62 o
   0   4   1      191.63      167.03      5.41 o
   1   4   1      850.75      831.92     11.18 o
   2   4   1       44.89       52.84      4.95 o
   3   4   1      153.02      167.17      5.96 o
   4   4   1      338.48      348.99      5.92 o
   5   4   1      414.99      424.54      8.16 o
   6   4   1      739.20      745.76     17.27 o
   7   4   1      187.46      185.32      6.04 o
   8   4   1       62.21       62.12      6.23 o
   9   4   1      425.30      433.82      9.34 o
  10   4   1      143.18      131.42      7.21 o
  -9   5   1       51.03       45.26      6.72 o
  -8   5   1      144.19      151.72      6.74 o
  -7   5   1      131.09      148.91      7.02 o
  -6   5   1      137.43      144.16      6.00 o
  -5   5   1       81.42       80.73      5.65 o
  -4   5   1      329.95      334.40      6.12 o
  -3   5   1      210.30      213.53      5.06 o
  -2   5   1       92.34       78.33      5.21 o
  -1   5   1      315.38      289.98      6.97 o
   0   5   1      517.44      470.92      9.74 o
   1   5   1      315.47      285.01      5.86 o
   2   5   1       87.99       76.71      5.26 o
   3   5   1      210.50      205.89      5.75 o
   4   5   1      327.97      343.58      9.08 o
   5   5   1       82.24       77.90      5.77 o
   6   5   1      139.41      153.65      6.09 o
   7   5   1      131.11      145.45      6.22 o
   8   5   1      145.99      148.31      6.86 o
   9   5   1       53.87       46.19      6.73 o
  -9   6   1       19.98       17.99      7.03 o
  -8   6   1      120.66      123.24      7.69 o
  -7   6   1       56.55       59.10      6.35 o
  -6   6   1      167.92      175.13      9.75 o
  -5   6   1      567.49      570.58     20.28 o
  -4   6   1      519.25      534.59     19.91 o
  -3   6   1      157.17      161.59      5.03 o
  -2   6   1      124.18      123.46      5.47 o
  -1   6   1      156.51      155.84      5.49 o
   0   6   1      252.11      228.36      7.96 o
   1   6   1      153.85      149.97      5.46 o
   2   6   1      122.23      121.45      5.29 o
   3   6   1      157.45      153.89      5.59 o
   4   6   1      520.52      514.20     18.62 o
   5   6   1      557.46      543.42     22.75 o
   6   6   1      171.11      180.87      9.93 o
   7   6   1       59.09       57.56      6.69 o
   8   6   1      121.74      131.77      8.29 o
   9   6   1       19.55        8.35      7.25 o
  -8   7   1       21.17       23.81      7.45 o
  -7   7   1       23.20       21.06      7.03 o
  -6   7   1       50.83       49.94      6.33 o
  -5   7   1       20.87       21.14      6.39 o
  -4   7   1        4.10        8.12      5.83 o
  -3   7   1      183.76      183.97      7.48 o
  -2   7   1      469.35      476.37     22.12 o
  -1   7   1       72.08       74.04      5.42 o
   0   7   1      246.81      249.75      9.11 o
   1   7   1       71.42       71.06      5.33 o
   2   7   1      467.29      461.67     22.50 o
   3   7   1      179.34      174.13      9.55 o
   4   7   1        4.83        5.73      6.01 o
   5   7   1       20.43       18.71      5.98 o
   6   7   1       51.98       59.32      6.73 o
   7   7   1       22.54       14.81      6.40 o
   8   7   1       20.17       23.06      7.41 o
  -7   8   1       42.44       35.54      7.35 o
  -6   8   1       12.57       17.33      6.73 o
  -5   8   1       12.92       20.56      6.58 o
  -4   8   1      104.67      105.51      6.40 o
  -3   8   1      224.47      233.70     10.62 o
  -2   8   1       24.63       28.23      5.77 o
  -1   8   1      274.54      277.26     11.24 o
   0   8   1       70.14       75.91      5.91 o
   1   8   1      276.06      272.91     13.05 o
   2   8   1       24.01       28.47      6.01 o
   3   8   1      222.95      234.62     16.65 o
   4   8   1      105.41      108.86      6.49 o
   5   8   1       13.49       20.34      6.85 o
   6   8   1       12.20        8.25      6.71 o
   7   8   1       40.04       31.58      7.21 o
  -6   9   1       17.15       18.43      7.54 o
  -5   9   1      120.93      115.03     11.82 o
  -4   9   1       49.56       43.09      7.07 o
  -3   9   1       18.90       23.01      6.60 o
  -2   9   1       15.59       15.72      6.38 o
  -1   9   1      144.61      150.88     11.74 o
   0   9   1      113.30      118.58      9.72 o
   1   9   1      143.43      148.26     10.27 o
   2   9   1       14.72       14.21      6.40 o
   3   9   1       20.44       20.73      7.13 o
   4   9   1       51.47       43.70      6.95 o
   5   9   1      118.60      113.19     10.13 o
   6   9   1       18.16       18.86      7.83 o
  -4  10   1      150.75      130.09     10.44 o
  -3  10   1       12.46        9.90      6.99 o
  -2  10   1        7.61        9.01      6.89 o
  -1  10   1      105.54      109.95     10.53 o
   0  10   1       77.06       71.55      7.08 o
   1  10   1      106.14      106.62      7.84 o
   2  10   1        7.61        7.16      7.16 o
   3  10   1       13.04       13.42      7.41 o
   4  10   1      151.18      127.45     10.80 o
  -1  11   1        2.96        8.16      7.52 o
   0  11   1       32.48       25.05      7.49 o
   1  11   1        3.12        2.17      8.24 o
   0   0   2    12126.27    14411.91    280.47 o
   1   0   2     5090.04     5055.98     21.39 o
   2   0   2      195.01      189.67      7.07 o
   3   0   2     2275.38     2328.94     16.03 o
   4   0   2       95.77       93.15      4.89 o
   5   0   2       44.61       44.32      4.88 o
   6   0   2      449.28      460.83      5.48 o
   7   0   2      137.72      141.49      5.12 o
   8   0   2     1107.98     1161.85      7.75 o
   9   0   2       41.01       39.12      6.00 o
  10   0   2       26.56       25.40      6.21 o
  11   0   2      175.74      164.03      7.25 o
 -11   1   2        4.61        7.78      7.52 o
 -10   1   2      116.09      120.79      7.41 o
  -9   1   2       88.30       92.69      6.05 o
  -8   1   2      328.45      347.11      6.06 o
  -7   1   2       86.23       89.56      5.47 o
  -6   1   2      287.04      302.69      5.72 o
  -5   1   2      446.03      410.78      5.99 o
  -4   1   2      621.09      632.35      6.45 o
  -3   1   2      175.85      164.26      6.24 o
  -2   1   2      747.66      746.70      7.52 o
  -1   1   2     7050.79     7106.63     41.50 o
   0   1   2     1015.34      909.90     12.84 o
   1   1   2     7085.68     7184.31     67.58 o
   2   1   2      727.20      722.00      8.02 o
   3   1   2      165.66      149.31      5.36 o
   4   1   2      641.01      655.88      6.05 o
   5   1   2      445.01      418.10      4.92 o
   6   1   2      285.96      296.68      4.74 o
   7   1   2       87.41       92.68      4.75 o
   8   1   2      322.47      331.27      5.34 o
   9   1   2       87.63       95.14      5.25 o
  10   1   2      111.52      111.00      6.40 o
  11   1   2        4.53        3.39      7.45 o
 -10   2   2       27.15       27.30      6.58 o
  -9   2   2       28.93       30.13      6.16 o
  -8   2   2       91.66       94.89      6.32 o
  -7   2   2      162.70      173.65      5.86 o
  -6   2   2      540.99      550.91      6.29 o
  -5   2   2      952.67      945.96      8.48 o
  -4   2   2      600.03      591.69      9.06 o
  -3   2   2      861.42      927.86      8.35 o
  -2   2   2      726.07      715.02      7.07 o
  -1   2   2     6632.21     6390.16     54.70 o
   0   2   2      116.73      113.70      6.60 o
   1   2   2     6599.80     6394.02     56.34 o
   2   2   2      729.79      724.30      7.42 o
   3   2   2      884.97      961.04      7.43 o
   4   2   2      621.05      604.40      5.67 o
   5   2   2      948.69      944.82      7.50 o
   6   2   2      538.05      538.57      6.12 o
   7   2   2      154.97      165.16      4.96 o
   8   2   2       93.21       96.13      5.11 o
   9   2   2       28.60       36.65      5.68 o
  10   2   2       25.99       27.31      6.62 o
 -10   3   2      239.71      233.38      7.64 o
  -9   3   2       40.66       38.87      6.44 o
  -8   3   2      241.18      243.63      6.03 o
  -7   3   2      156.36      162.90      5.69 o
  -6   3   2        4.65        7.91      5.21 o
  -5   3   2      943.83     1005.74      7.64 o
  -4   3   2      452.13      504.57      6.19 o
  -3   3   2     2769.47     2905.91     27.42 o
  -2   3   2      170.70      168.18      5.17 o
  -1   3   2       79.03       63.85      5.53 o
   0   3   2     1613.77     1441.80     19.55 o
   1   3   2       71.69       59.12      5.76 o
   2   3   2      162.98      160.32      6.18 o
   3   3   2     2788.61     2893.12     34.83 o
   4   3   2      456.37      495.48      6.14 o
   5   3   2      945.14     1007.12     12.26 o
   6   3   2        5.33       10.52      5.41 o
   7   3   2      157.90      169.47      6.23 o
   8   3   2      237.01      234.68      6.52 o
   9   3   2       37.19       30.03      6.53 o
  10   3   2      237.31      217.14      7.38 o
 -10   4   2        2.28        4.83      7.20 o
  -9   4   2      152.71      153.58      6.91 o
  -8   4   2      110.47      113.20      6.53 o
  -7   4   2      153.45      152.63      6.05 o
  -6   4   2      213.43      244.06      5.94 o
  -5   4   2      432.16      461.32      6.69 o
  -4   4   2      129.90      131.88      5.78 o
  -3   4   2      660.06      658.60      6.12 o
  -2   4   2     1119.62     1082.74     11.77 o
  -1   4   2      174.47      161.54      5.65 o
   0   4   2        0.02        2.32      5.56 o
   1   4   2      181.58      170.28      5.29 o
   2   4   2     1133.70     1093.21     13.27 o
   3   4   2      653.69      647.60     10.74 o
   4   4   2      128.30      129.81      5.43 o
   5   4   2      437.60      457.88     10.01 o
   6   4   2      221.04      241.47      5.79 o
   7   4   2      152.45      153.70      6.39 o
   8   4   2      109.81      113.98      6.36 o
   9   4   2      153.66      146.60      7.09 o
  10   4   2        2.19        6.15      7.19 o
  -9   5   2       48.91       51.77      7.02 o
  -8   5   2       97.47      106.12      6.60 o
  -7   5   2      116.21      119.90      6.16 o
  -6   5   2      193.49      198.40      5.93 o
  -5   5   2      361.55      371.95      8.81 o
  -4   5   2       93.30       92.02      5.56 o
  -3   5   2      334.57      358.99      6.72 o
  -2   5   2      190.09      196.69      4.98 o
  -1   5   2       81.02       75.91      5.13 o
   0   5   2      154.40      153.82      5.35 o
   1   5   2       78.53       73.86      5.35 o
   2   5   2      198.81      199.44      5.78 o
   3   5   2      326.64      345.64      8.79 o
   4   5   2       91.05       90.10      5.95 o
   5   5   2      360.39      362.64      8.18 o
   6   5   2      196.97      195.79      6.28 o
   7   5   2      115.55      123.16      6.35 o
   8   5   2       97.07       98.54      6.77 o
   9   5   2       49.64       49.71      7.17 o
  -9   6   2       83.26       82.23      7.63 o
  -8   6   2       72.26       76.85      6.88 o
  -7   6   2       52.47       56.89      6.54 o
  -6   6   2       95.44      101.79      6.33 o
  -5   6   2       41.70       47.89      5.78 o
  -4   6   2       82.72       93.07      6.04 o
  -3   6   2      837.30      880.65     22.84 o
  -2   6   2      304.18      289.73      9.79 o
  -1   6   2      206.95      192.64      5.60 o
   0   6   2        0.46        1.35      5.30 o
   1   6   2      211.04      200.45      5.82 o
   2   6   2      300.42      292.59     10.80 o
   3   6   2      833.58      819.64     28.13 o
   4   6   2       82.26       84.57      6.49 o
   5   6   2       41.75       49.11      6.19 o
   6   6   2       93.27       92.41      6.10 o
   7   6   2       53.63       51.46      6.41 o
   8   6   2       73.48       85.22      7.09 o
   9   6   2       86.51       81.64      7.38 o
  -8   7   2       18.53       20.58      7.10 o
  -7   7   2       63.08       66.57      6.54 o
  -6   7   2       14.45       15.15      6.47 o
  -5   7   2      408.16      424.77     22.79 o
  -4   7   2      161.03      158.41      6.14 o
  -3   7   2      360.61      354.16     14.01 o
  -2   7   2       60.34       56.79      5.33 o
  -1   7   2      245.81      241.43      9.60 o
   0   7   2      351.52      358.45     13.08 o
   1   7   2      238.73      233.88      7.73 o
   2   7   2       61.93       56.14      5.81 o
   3   7   2      352.85      352.90     16.11 o
   4   7   2      160.47      157.34     12.61 o
   5   7   2      410.45      413.52     24.85 o
   6   7   2       12.98       19.13      6.24 o
   7   7   2       60.26       60.13      6.98 o
   8   7   2       20.00       15.59      7.54 o
  -7   8   2       50.34       46.90      7.68 o
  -6   8   2       40.66       36.98      7.44 o
  -5   8   2       51.88       53.22      6.96 o
  -4   8   2      137.05      143.42      9.24 o
  -3   8   2      368.29      374.71     20.21 o
  -2   8   2       78.70       79.56      5.59 o
  -1   8   2      290.11      294.24     16.89 o
   0   8   2        5.00        7.75      5.57 o
   1   8   2      282.66      287.23     15.24 o
   2   8   2       80.03       86.78      6.44 o
   3   8   2      367.16      373.74     22.79 o
   4   8   2      136.60      151.74     13.63 o
   5   8   2       49.30       48.93      6.50 o
   6   8   2       39.53       40.79      6.54 o
   7   8   2       52.76       46.88      7.65 o
  -6   9   2       36.67       27.60      8.13 o
  -5   9   2       12.00        9.98      7.47 o
  -4   9   2       15.62       14.06      7.06 o
  -3   9   2      113.97      108.99      6.74 o
  -2   9   2      179.09      190.31     13.08 o
  -1   9   2      172.84      178.24     12.84 o
   0   9   2       59.90       60.91      6.78 o
   1   9   2      168.22      162.15      7.69 o
   2   9   2      177.72      189.90     17.19 o
   3   9   2      113.97      123.16     10.92 o
   4   9   2       16.39       16.11      6.40 o
   5   9   2       11.99       10.31      7.45 o
   6   9   2       36.73       31.47      7.38 o
  -4  10   2       56.35       52.37      7.64 o
  -3  10   2       50.79       43.69      6.68 o
  -2  10   2       50.28       46.47      7.00 o
  -1  10   2       88.81       87.20      7.14 o
   0  10   2       22.93       23.63      6.54 o
   1  10   2       88.71       92.69      8.66 o
   2  10   2       49.73       49.70      7.30 o
   3  10   2       48.37       32.85      7.43 o
   4  10   2       57.37       47.08      7.33 o
  -1  11   2       36.54       30.44      7.63 o
   0  11   2       31.29       20.70      7.49 o
   1  11   2       36.46       26.47      8.25 o
   1   0   3      247.63      265.30      7.03 o
   2   0   3       15.51       30.23      5.85 o
   3   0   3      559.71      495.03      5.93 o
   4   0   3       22.63       25.32      5.41 o
   5   0   3     1282.78     1283.04     10.65 o
   6   0   3       14.57       13.52      5.15 o
   7   0   3       87.26       87.38      5.32 o
   8   0   3       73.26       84.12      5.43 o
   9   0   3       10.96       11.84      5.54 o
  10   0   3       10.18        9.19      6.05 o
  11   0   3      159.05      129.10      7.47 o
 -10   1   3        0.49        2.85      6.22 o
  -9   1   3      296.31      315.15      8.98 o
  -8   1   3       17.66       20.25      5.68 o
  -7   1   3      316.31      322.60      6.24 o
  -6   1   3      949.53      973.34     10.94 o
  -5   1   3      108.35      107.11      5.13 o
  -4   1   3      186.48      166.77      5.57 o
  -3   1   3     1106.93     1125.91     13.34 o
  -2   1   3     1738.24     1736.30      8.50 o
  -1   1   3     5794.42     5591.44     26.89 o
   0   1   3     1565.52     1438.02     12.16 o
   1   1   3     5886.02     5692.75     55.32 o
   2   1   3     1757.64     1751.51     15.75 o
   3   1   3     1080.66     1094.59      9.93 o
   4   1   3      185.43      167.43      4.75 o
   5   1   3      107.42      107.52      4.52 o
   6   1   3      948.74      969.89      5.91 o
   7   1   3      307.70      311.75      5.18 o
   8   1   3       18.28       19.40      5.56 o
   9   1   3      300.42      312.95      6.16 o
  10   1   3        0.56        2.08      6.32 o
 -10   2   3       98.96       95.15      6.93 o
  -9   2   3        9.50        8.80      6.28 o
  -8   2   3      338.96      351.65      6.57 o
  -7   2   3      218.67      231.90      6.14 o
  -6   2   3      367.64      392.67      5.90 o
  -5   2   3      383.48      400.77      5.80 o
  -4   2   3      279.77      279.36      5.67 o
  -3   2   3     1062.69     1065.28      7.46 o
  -2   2   3     3434.95     3239.67     28.14 o
  -1   2   3     1058.58      956.19     10.78 o
   0   2   3      103.51       71.01      6.50 o
   1   2   3     1057.56      950.11     10.77 o
   2   2   3     3447.18     3283.40     35.42 o
   3   2   3     1079.50     1100.73      7.69 o
   4   2   3      273.27      276.83      5.04 o
   5   2   3      370.41      380.87      5.37 o
   6   2   3      359.25      383.75      5.24 o
   7   2   3      220.33      232.61      5.27 o
   8   2   3      334.10      332.08      5.62 o
   9   2   3        9.71        8.63      5.67 o
  10   2   3      100.93      102.48      7.28 o
 -10   3   3       14.92       19.99      6.86 o
  -9   3   3       95.32      100.95      6.15 o
  -8   3   3      253.64      268.34      6.84 o
  -7   3   3      328.44      334.55      6.57 o
  -6   3   3      331.97      329.90      6.11 o
  -5   3   3      291.32      309.83      6.03 o
  -4   3   3     1467.23     1470.28     14.55 o
  -3   3   3      888.36      868.79      9.32 o
  -2   3   3     1297.40     1205.35     13.95 o
  -1   3   3       48.83       42.54      5.29 o
   0   3   3     1328.12     1223.72     11.56 o
   1   3   3       48.35       43.77      5.76 o
   2   3   3     1301.31     1196.59     12.13 o
   3   3   3      886.33      871.96     19.30 o
   4   3   3     1465.84     1454.25     20.47 o
   5   3   3      293.88      314.79      5.31 o
   6   3   3      329.88      320.01      5.82 o
   7   3   3      326.66      329.54      7.08 o
   8   3   3      256.57      267.60      7.83 o
   9   3   3       95.69       88.87      6.55 o
  10   3   3       14.82       15.75      7.10 o
 -10   4   3      163.52      154.71      7.83 o
  -9   4   3       69.73       70.38      6.77 o
  -8   4   3       57.81       60.80      6.00 o
  -7   4   3      276.39      292.48      6.61 o
  -6   4   3      136.91      149.53      5.89 o
  -5   4   3       76.79       75.01      5.78 o
  -4   4   3       10.27       12.00      5.20 o
  -3   4   3      412.90      387.26      5.16 o
  -2   4   3      904.35      852.20     14.57 o
  -1   4   3      916.42      927.98     12.77 o
   0   4   3      636.08      534.01      6.17 o
   1   4   3      916.02      917.85     17.51 o
   2   4   3      915.73      860.46     15.73 o
   3   4   3      402.10      372.51      6.73 o
   4   4   3        9.70       14.94      5.85 o
   5   4   3       71.49       67.18      5.44 o
   6   4   3      136.07      140.40      5.78 o
   7   4   3      282.36      284.30      7.95 o
   8   4   3       55.99       62.44      6.28 o
   9   4   3       68.76       66.01      6.91 o
  10   4   3      161.35      146.10      8.12 o
  -9   5   3      143.10      143.90      7.23 o
  -8   5   3       40.05       40.07      6.36 o
  -7   5   3       78.26       92.89      6.62 o
  -6   5   3      104.28      106.20      5.96 o
  -5   5   3       34.91       44.99      5.93 o
  -4   5   3     1280.28     1299.01     22.52 o
  -3   5   3       32.33       29.29      4.69 o
  -2   5   3       20.11       24.12      4.76 o
  -1   5   3      925.60      828.78     14.70 o
   0   5   3       16.86       18.56      4.96 o
   1   5   3      913.21      834.14     20.83 o
   2   5   3       18.40       23.98      5.19 o
   3   5   3       28.57       24.99      5.50 o
   4   5   3     1295.08     1288.22     42.54 o
   5   5   3       34.39       39.45      5.57 o
   6   5   3       99.82       98.92      7.44 o
   7   5   3       81.80       92.56      5.99 o
   8   5   3       40.69       43.09      6.85 o
   9   5   3      146.72      134.82      8.00 o
  -9   6   3        4.61        5.26      7.02 o
  -8   6   3       46.60       37.93      7.03 o
  -7   6   3       79.24       88.09      6.40 o
  -6   6   3      211.08      214.94      8.26 o
  -5   6   3      390.50      391.77     12.44 o
  -4   6   3       86.28       90.56      5.10 o
  -3   6   3      706.07      696.99     15.02 o
  -2   6   3       15.44       14.39      4.84 o
  -1   6   3      209.79      211.72      7.49 o
   0   6   3      194.04      194.99      5.14 o
   1   6   3      203.85      204.50      5.68 o
   2   6   3       15.61       16.27      6.10 o
   3   6   3      715.26      690.07     24.34 o
   4   6   3       85.14       91.59      7.04 o
   5   6   3      378.92      359.59     16.80 o
   6   6   3      212.67      204.71      9.97 o
   7   6   3       79.44       80.70      6.25 o
   8   6   3       46.28       37.76      7.00 o
   9   6   3        4.70        6.17      7.29 o
  -8   7   3       20.89       18.40      6.95 o
  -7   7   3       39.12       37.87      7.22 o
  -6   7   3      112.57      116.77      8.16 o
  -5   7   3       63.82       60.98      6.34 o
  -4   7   3       17.94       18.02      5.42 o
  -3   7   3      101.34       99.83      5.20 o
  -2   7   3      140.43      141.18      5.82 o
  -1   7   3      291.08      298.51     11.60 o
   0   7   3        2.20        4.74      5.36 o
   1   7   3      297.59      295.20     14.70 o
   2   7   3      138.24      132.20      7.39 o
   3   7   3      100.76       97.86      6.23 o
   4   7   3       20.32       18.48      6.06 o
   5   7   3       64.36       59.60      6.48 o
   6   7   3      109.76      115.61      9.16 o
   7   7   3       38.48       39.92      6.74 o
   8   7   3       21.95       17.39      6.97 o
  -7   8   3       74.36       69.60      8.04 o
  -6   8   3       15.92       16.25      7.20 o
  -5   8   3        6.72        5.64      7.15 o
  -4   8   3       73.51       71.06      5.96 o
  -3   8   3      112.03      114.23      6.20 o
  -2   8   3      117.72      119.20      5.86 o
  -1   8   3      158.54      155.67      8.23 o
   0   8   3      549.96      582.89     24.97 o
   1   8   3      159.13      163.59      9.02 o
   2   8   3      118.02      116.54      8.14 o
   3   8   3      108.33      102.21      7.54 o
   4   8   3       75.05       75.53      8.57 o
   5   8   3        7.57       11.32      6.96 o
   6   8   3       16.94       13.46      6.93 o
   7   8   3       72.93       67.98      7.46 o
  -6   9   3       68.67       59.57      7.96 o
  -5   9   3       22.82       25.01      7.74 o
  -4   9   3      126.16      134.37      9.98 o
  -3   9   3       62.87       56.67      6.43 o
  -2   9   3       87.37       92.89      7.56 o
  -1   9   3       34.32       37.95      6.48 o
   0   9   3       34.39       35.36      6.29 o
   1   9   3       34.25       35.45      6.27 o
   2   9   3       85.34       91.12      8.10 o
   3   9   3       63.43       62.23      6.77 o
   4   9   3      127.60      142.59     17.67 o
   5   9   3       22.42       19.67      7.40 o
   6   9   3       72.06       61.13      7.83 o
  -4  10   3       27.24       21.45      7.75 o
  -3  10   3       40.97       41.37      6.78 o
  -2  10   3       24.25       23.60      6.84 o
  -1  10   3       14.23        9.27      6.50 o
   0  10   3      335.30      337.77     24.06 o
   1  10   3       14.77       13.94      7.23 o
   2  10   3       23.78       26.93      7.38 o
   3  10   3       41.56       39.40      7.67 o
   4  10   3       27.61       20.03      8.34 o
  -1  11   3       21.06        5.56     18.33 o
   0  11   3        3.87        4.95      7.86 o
   0   0   4     1705.81     1607.64     26.08 o
   1   0   4       78.72       75.00      6.27 o
   2   0   4      124.67      134.66      5.72 o
   3   0   4     3701.58     3623.17     18.42 o
   4   0   4     1236.26     1254.69      6.78 o
   5   0   4        6.06        6.89      4.91 o
   6   0   4      165.75      169.05      5.05 o
   7   0   4      673.10      700.41      6.21 o
   8   0   4      112.26      111.12      5.69 o
   9   0   4       69.31       78.77      5.88 o
  10   0   4      305.05      286.45      6.78 o
 -10   1   4       49.83       44.50      6.45 o
  -9   1   4      180.32      192.65      6.24 o
  -8   1   4      316.01      331.64      6.34 o
  -7   1   4      227.23      242.66      6.14 o
  -6   1   4       29.44       35.74      5.46 o
  -5   1   4     1170.68     1175.74      7.91 o
  -4   1   4      256.94      263.25      5.69 o
  -3   1   4      262.92      253.87      5.56 o
  -2   1   4     2267.77     2180.94     12.78 o
  -1   1   4      357.33      347.61      6.61 o
   0   1   4      287.37      279.95      6.64 o
   1   1   4      368.27      360.12      7.13 o
   2   1   4     2284.60     2220.82     21.74 o
   3   1   4      279.47      271.51      5.60 o
   4   1   4      256.58      263.07      5.25 o
   5   1   4     1152.35     1166.79     11.25 o
   6   1   4       31.81       35.02      4.88 o
   7   1   4      237.26      250.27      5.47 o
   8   1   4      314.60      327.09      5.86 o
   9   1   4      177.32      174.76      5.86 o
  10   1   4       47.09       36.49      6.27 o
 -10   2   4       16.43       18.15      6.51 o
  -9   2   4       47.07       49.75      6.62 o
  -8   2   4      194.59      204.66      6.32 o
  -7   2   4      317.12      334.27      6.00 o
  -6   2   4      479.28      478.91      6.04 o
  -5   2   4      230.59      242.58      5.49 o
  -4   2   4     1200.63     1229.42     11.32 o
  -3   2   4     1160.20     1130.48      8.42 o
  -2   2   4      388.36      348.22      5.47 o
  -1   2   4      337.72      306.20      6.13 o
   0   2   4       43.09       44.18      6.05 o
   1   2   4      346.02      316.26      6.47 o
   2   2   4      395.54      355.07      6.58 o
   3   2   4     1151.24     1111.95     13.33 o
   4   2   4     1224.07     1262.36     11.56 o
   5   2   4      236.90      254.75      5.02 o
   6   2   4      479.78      488.88      6.13 o
   7   2   4      317.40      323.50      5.31 o
   8   2   4      195.04      199.03      5.59 o
   9   2   4       45.68       50.59      5.96 o
  10   2   4       16.42       16.50      6.67 o
 -10   3   4      163.92      154.39      7.31 o
  -9   3   4       65.08       69.26      7.13 o
  -8   3   4      258.25      283.76      8.74 o
  -7   3   4       96.39       99.41      5.67 o
  -6   3   4       25.36       30.78      5.30 o
  -5   3   4      531.66      550.76      9.46 o
  -4   3   4      137.71      132.27      5.08 o
  -3   3   4       40.17       30.46      4.70 o
  -2   3   4      315.42      293.36      5.37 o
  -1   3   4     1004.32      964.59     17.45 o
   0   3   4     2864.21     2609.42     51.11 o
   1   3   4     1014.58      969.82     11.98 o
   2   3   4      324.66      302.22      6.04 o
   3   3   4       42.27       35.28      5.25 o
   4   3   4      137.72      129.75      5.69 o
   5   3   4      531.38      550.26     10.87 o
   6   3   4       24.46       29.29      5.10 o
   7   3   4       95.18       99.99      5.39 o
   8   3   4      255.43      262.71      6.47 o
   9   3   4       64.70       61.20      6.61 o
  10   3   4      162.61      136.04      8.41 o
 -10   4   4       12.49       13.01      7.12 o
  -9   4   4      173.12      174.50      7.75 o
  -8   4   4      144.03      155.16      6.65 o
  -7   4   4       32.93       37.83      6.06 o
  -6   4   4      740.51      756.36     12.16 o
  -5   4   4      230.00      239.88      5.40 o
  -4   4   4      634.45      657.70     10.66 o
  -3   4   4       38.49       43.67      4.64 o
  -2   4   4      962.58      922.42      8.46 o
  -1   4   4      189.76      182.96      5.59 o
   0   4   4      606.72      652.92     15.35 o
   1   4   4      182.94      174.44      5.50 o
   2   4   4      974.18      941.58     17.70 o
   3   4   4       38.02       42.49      5.45 o
   4   4   4      652.87      666.95     19.19 o
   5   4   4      232.93      240.17      8.13 o
   6   4   4      733.07      750.96     21.03 o
   7   4   4       30.61       29.47      5.88 o
   8   4   4      146.17      140.99      6.44 o
   9   4   4      175.13      169.59      7.13 o
  10   4   4       12.75       11.19      7.81 o
  -9   5   4       38.23       36.38      7.02 o
  -8   5   4      123.61      124.03      6.70 o
  -7   5   4      102.60      109.81      6.51 o
  -6   5   4       98.45      108.19      6.15 o
  -5   5   4      275.35      293.75      8.82 o
  -4   5   4      436.89      453.87      8.33 o
  -3   5   4      695.94      673.71      9.54 o
  -2   5   4      864.10      910.99     20.77 o
  -1   5   4       77.42       75.45      4.97 o
   0   5   4       11.35       12.37      5.05 o
   1   5   4       74.58       68.21      5.28 o
   2   5   4      881.22      905.36     17.48 o
   3   5   4      682.78      651.60     12.64 o
   4   5   4      432.04      438.66     16.00 o
   5   5   4      272.65      273.79     10.32 o
   6   5   4      101.51      108.40      6.13 o
   7   5   4      101.56      104.68      6.07 o
   8   5   4      120.35      116.76      7.09 o
   9   5   4       36.94       29.29      6.81 o
  -9   6   4      104.46      100.08      7.65 o
  -8   6   4      125.05      129.20      7.60 o
  -7   6   4      106.72      120.96      6.81 o
  -6   6   4       50.57       55.50      6.30 o
  -5   6   4       84.49       87.45      5.85 o
  -4   6   4      132.41      125.85      5.24 o
  -3   6   4      410.42      426.81     10.69 o
  -2   6   4      184.41      176.96      5.56 o
  -1   6   4      224.85      218.79      5.50 o
   0   6   4        0.61        2.77      5.04 o
   1   6   4      237.97      241.29     10.19 o
   2   6   4      180.05      177.07      7.20 o
   3   6   4      405.97      419.49     19.16 o
   4   6   4      133.36      119.21      6.53 o
   5   6   4       84.20       86.80      7.81 o
   6   6   4       51.49       42.80      6.23 o
   7   6   4      108.90      117.13      7.82 o
   8   6   4      126.06      115.93     10.02 o
   9   6   4      104.35       91.04      7.56 o
  -8   7   4       12.61       18.58      8.00 o
  -7   7   4       34.65       38.41      7.02 o
  -6   7   4       97.65       99.33      6.75 o
  -5   7   4       72.54       80.10      6.63 o
  -4   7   4       65.81       66.23      5.50 o
  -3   7   4      489.68      496.73     19.92 o
  -2   7   4      718.05      717.02     32.20 o
  -1   7   4      103.20      108.74      5.22 o
   0   7   4       84.43       87.84      5.31 o
   1   7   4      105.10      107.68      5.77 o
   2   7   4      713.21      694.16     41.43 o
   3   7   4      483.52      480.55     23.95 o
   4   7   4       63.44       66.14      7.08 o
   5   7   4       72.14       76.15      7.46 o
   6   7   4       97.96       93.46      6.68 o
   7   7   4       33.76       33.22      6.97 o
   8   7   4       12.61       15.03      7.42 o
  -7   8   4       71.67       60.26      7.61 o
  -6   8   4       52.84       57.69      7.31 o
  -5   8   4        8.62        8.11      6.79 o
  -4   8   4      406.43      416.20     22.78 o
  -3   8   4        0.04        0.10      5.50 o
  -2   8   4       30.98       30.46      5.67 o
  -1   8   4      397.92      426.20     18.20 o
   0   8   4       61.89       54.61      5.79 o
   1   8   4      390.76      408.03     24.79 o
   2   8   4       28.49       22.38      6.27 o
   3   8   4        0.15       -1.16      6.11 o
   4   8   4      407.37      388.00     34.76 o
   5   8   4        8.00       10.57      6.88 o
   6   8   4       54.16       47.96      7.07 o
   7   8   4       73.49       56.42      7.79 o
  -6   9   4       25.26       17.67      7.76 o
  -5   9   4        0.64        4.51      8.00 o
  -4   9   4       17.41       14.07      6.53 o
  -3   9   4       36.69       32.45      6.19 o
  -2   9   4      527.49      544.05     33.61 o
  -1   9   4      110.79      119.63      6.56 o
   0   9   4       23.14       29.65      6.46 o
   1   9   4      108.41      114.41      9.12 o
   2   9   4      524.32      539.99     43.59 o
   3   9   4       37.42       30.77      7.05 o
   4   9   4       17.71       15.18      7.48 o
   5   9   4        0.63        2.05      7.54 o
   6   9   4       24.46       20.49      7.66 o
  -4  10   4       65.21       60.25      8.02 o
  -3  10   4       29.17       26.14      7.17 o
  -2  10   4       74.69       64.48      6.73 o
  -1  10   4       16.14       15.64      6.90 o
   0  10   4        6.26        5.56      7.11 o
   1  10   4       15.72       16.18      7.35 o
   2  10   4       77.04       80.70      7.81 o
   3  10   4       30.21       27.35      7.23 o
   4  10   4       63.89       49.83      8.12 o
   1   0   5      175.16      161.70      5.87 o
   2   0   5     1095.43     1046.43      7.09 o
   3   0   5     1180.41     1130.66      7.59 o
   4   0   5      372.14      339.80      5.29 o
   5   0   5       86.68       89.24      4.75 o
   6   0   5      211.23      216.12      5.17 o
   7   0   5        1.83        6.06      4.98 o
   8   0   5      136.58      142.09      5.81 o
   9   0   5        3.53        5.00      5.98 o
  10   0   5        2.32        6.03      6.56 o
 -10   1   5      214.71      206.35      6.88 o
  -9   1   5      232.60      233.31      6.07 o
  -8   1   5      291.56      314.16      5.77 o
  -7   1   5       25.38       26.22      5.12 o
  -6   1   5      218.64      218.53      5.26 o
  -5   1   5       90.43       89.96      4.70 o
  -4   1   5      238.90      243.89      5.15 o
  -3   1   5     1349.82     1347.90     11.76 o
  -2   1   5      785.63      769.67      6.04 o
  -1   1   5     4161.47     3984.71     25.91 o
   0   1   5       44.22       59.93      6.18 o
   1   1   5     4198.69     4012.23     20.70 o
   2   1   5      807.77      789.91      8.16 o
   3   1   5     1339.40     1328.41     12.53 o
   4   1   5      246.99      248.96      5.01 o
   5   1   5       94.99       91.90      4.81 o
   6   1   5      218.59      216.11      5.14 o
   7   1   5       22.64       25.38      5.26 o
   8   1   5      297.75      303.68      5.91 o
   9   1   5      240.80      229.81      6.12 o
  10   1   5      209.84      199.61      6.64 o
 -10   2   5      105.42       94.28      6.72 o
  -9   2   5      111.80      108.79      6.29 o
  -8   2   5       38.09       41.00      5.49 o
  -7   2   5       28.90       31.79      5.65 o
  -6   2   5      227.29      237.23      5.43 o
  -5   2   5        5.64        3.91      4.94 o
  -4   2   5      521.13      506.99      8.48 o
  -3   2   5      588.99      594.01      6.82 o
  -2   2   5      261.51      262.16      5.04 o
  -1   2   5     2700.57     2608.96     31.49 o
   0   2   5     1885.79     1721.59     18.41 o
   1   2   5     2719.34     2594.41     41.15 o
   2   2   5      252.13      255.13      6.06 o
   3   2   5      590.86      597.02     15.79 o
   4   2   5      526.98      511.63      6.24 o
   5   2   5        4.65        3.55      4.96 o
   6   2   5      228.60      246.81      5.63 o
   7   2   5       32.23       34.08      5.55 o
   8   2   5       38.19       45.24      5.79 o
   9   2   5      110.53      108.30      6.52 o
  10   2   5      106.60       91.98      6.73 o
 -10   3   5        2.05        2.57      7.08 o
  -9   3   5       23.75       24.60      6.52 o
  -8   3   5       83.35       86.38      6.40 o
  -7   3   5      588.39      629.71     15.85 o
  -6   3   5      480.03      487.32     10.50 o
  -5   3   5      175.09      188.20      5.25 o
  -4   3   5      140.61      134.74      4.68 o
  -3   3   5     2516.83     2525.71     22.60 o
  -2   3   5      447.81      428.59      5.61 o
  -1   3   5       14.21       21.77      5.40 o
   0   3   5     2773.14     2898.73     44.57 o
   1   3   5       13.16       19.56      5.65 o
   2   3   5      443.43      426.88      7.18 o
   3   3   5     2549.34     2542.22     50.87 o
   4   3   5      135.19      127.13      5.53 o
   5   3   5      163.34      171.76      5.29 o
   6   3   5      488.55      483.19     10.40 o
   7   3   5      595.40      618.76     16.57 o
   8   3   5       83.79       84.00      6.44 o
   9   3   5       22.98       32.83      7.45 o
  10   3   5        2.11        4.30      7.78 o
 -10   4   5      115.57      103.41      7.04 o
  -9   4   5       30.79       31.09      6.94 o
  -8   4   5      121.97      132.15      6.44 o
  -7   4   5      279.82      289.67      6.03 o
  -6   4   5       74.40       81.36      5.86 o
  -5   4   5        9.79        7.17      5.15 o
  -4   4   5       25.24       23.99      4.38 o
  -3   4   5      923.28      902.75     11.81 o
  -2   4   5      465.81      457.23      8.06 o
  -1   4   5     1076.45      988.30     14.24 o
   0   4   5      320.53      356.16     10.48 o
   1   4   5     1073.19      987.01     21.67 o
   2   4   5      461.77      446.85     14.25 o
   3   4   5      924.08      854.23     13.87 o
   4   4   5       22.90       24.39      5.78 o
   5   4   5        8.53        9.40      6.58 o
   6   4   5       72.01       69.60      5.82 o
   7   4   5      272.00      265.35      7.48 o
   8   4   5      122.31      118.63      6.42 o
   9   4   5       31.09       27.04      7.55 o
  10   4   5      113.80       97.43      8.65 o
  -9   5   5      140.68      135.55      7.43 o
  -8   5   5      241.88      270.62     12.03 o
  -7   5   5       48.20       47.74      6.41 o
  -6   5   5       18.75       16.80      5.78 o
  -5   5   5      121.13      127.91      5.74 o
  -4   5   5      975.75     1013.78     22.41 o
  -3   5   5       57.24       60.58      4.97 o
  -2   5   5      349.51      349.41      7.28 o
  -1   5   5      240.45      231.34      5.87 o
   0   5   5      301.19      287.04      7.77 o
   1   5   5      248.39      232.77      6.02 o
   2   5   5      362.88      362.64     15.28 o
   3   5   5       57.61       56.59      5.74 o
   4   5   5      965.83      966.96     45.17 o
   5   5   5      119.28      118.52      6.34 o
   6   5   5       17.80       14.98      5.85 o
   7   5   5       50.47       51.60      6.26 o
   8   5   5      245.65      248.63     10.11 o
   9   5   5      137.80      126.30      7.40 o
  -9   6   5        3.08        7.60      7.22 o
  -8   6   5       53.87       47.30      6.89 o
  -7   6   5       89.73       89.14      6.37 o
  -6   6   5      156.07      170.91      7.28 o
  -5   6   5      396.54      418.45     14.61 o
  -4   6   5       53.55       60.57      5.20 o
  -3   6   5       81.40       87.40      5.53 o
  -2   6   5      613.69      633.72     19.31 o
  -1   6   5      238.64      235.07      7.07 o
   0   6   5       73.60       67.41      5.76 o
   1   6   5      235.70      230.59      9.43 o
   2   6   5      611.82      623.47     26.36 o
   3   6   5       86.68       86.99      6.00 o
   4   6   5       47.60       52.47      6.43 o
   5   6   5      387.73      381.28     25.89 o
   6   6   5      150.69      156.72      9.49 o
   7   6   5       89.17       75.62      6.58 o
   8   6   5       54.76       42.64      6.88 o
   9   6   5        3.13        6.00      7.57 o
  -8   7   5      100.18       98.66      7.55 o
  -7   7   5        1.59        4.34      7.28 o
  -6   7   5       19.95       20.53      6.58 o
  -5   7   5       53.35       58.42      6.70 o
  -4   7   5       40.52       46.57      5.58 o
  -3   7   5      193.79      210.43      8.66 o
  -2   7   5        2.18        1.18      5.48 o
  -1   7   5      184.08      187.85      6.34 o
   0   7   5      519.31      539.92     23.46 o
   1   7   5      189.30      195.79      9.67 o
   2   7   5        1.46        5.56      5.66 o
   3   7   5      191.67      192.86     10.34 o
   4   7   5       42.99       47.60      6.56 o
   5   7   5       52.80       54.56      6.75 o
   6   7   5       18.95       19.23      6.85 o
   7   7   5        2.10        3.99      7.47 o
   8   7   5      101.09       88.57      7.91 o
  -7   8   5       35.05       39.21      7.82 o
  -6   8   5        1.47        3.07      7.26 o
  -5   8   5        3.49        2.46      6.75 o
  -4   8   5      125.76      122.08      7.25 o
  -3   8   5        9.01       12.52      5.92 o
  -2   8   5       68.06       74.07      5.91 o
  -1   8   5      245.21      251.38     11.18 o
   0   8   5      296.82      314.85     16.56 o
   1   8   5      240.37      252.29     16.29 o
   2   8   5       66.43       66.20      6.54 o
   3   8   5        7.94       11.30      6.59 o
   4   8   5      125.17      127.43     12.98 o
   5   8   5        4.00        7.14      8.02 o
   6   8   5        1.17        5.22      6.78 o
   7   8   5       35.25       24.91      7.62 o
  -6   9   5       77.92       64.89      8.20 o
  -5   9   5      156.95      149.70     13.66 o
  -4   9   5       47.65       44.33      6.66 o
  -3   9   5       70.45       67.62      6.39 o
  -2   9   5       45.76       48.35      6.42 o
  -1   9   5       57.17       58.39      6.84 o
   0   9   5      103.91      110.24     11.00 o
   1   9   5       58.27       61.44      6.73 o
   2   9   5       44.89       43.64      7.03 o
   3   9   5       68.09       68.77      6.72 o
   4   9   5       47.69       50.54      7.58 o
   5   9   5      160.76      162.72     22.70 o
   6   9   5       81.60       59.35      7.77 o
  -4  10   5       12.08        7.07      7.00 o
  -3  10   5       84.67       79.73      7.25 o
  -2  10   5       36.68       31.18      7.41 o
  -1  10   5       36.00       39.82      6.98 o
   0  10   5       86.24       78.74      7.39 o
   1  10   5       34.96       39.02      7.24 o
   2  10   5       36.81       32.55      7.78 o
   3  10   5       84.45       66.87      7.85 o
   4  10   5       12.17       14.32      8.35 o
   0   0   6        0.30       10.26      7.32 o
   1   0   6     3333.26     3246.54     28.20 o
   2   0   6     1170.32     1133.66      7.87 o
   3   0   6      154.07      145.04      5.21 o
   4   0   6       33.84       37.61      4.69 o
   5   0   6      668.83      672.90      6.62 o
   6   0   6       87.26       80.06      4.98 o
   7   0   6        5.38        7.97      5.21 o
   8   0   6      622.46      654.78     12.51 o
   9   0   6        8.37       12.32      5.78 o
  10   0   6      122.93      122.89      6.67 o
 -10   1   6       32.66       30.61      6.63 o
  -9   1   6      168.12      162.47      6.22 o
  -8   1   6       60.02       66.41      5.35 o
  -7   1   6       31.95       33.07      5.13 o
  -6   1   6      875.63      892.25     12.63 o
  -5   1   6       98.79      106.55      4.81 o
  -4   1   6      875.97      882.08      9.60 o
  -3   1   6     1033.67     1055.67      5.90 o
  -2   1   6     1754.02     1753.38      8.25 o
  -1   1   6      795.45      779.57      6.80 o
   0   1   6     2841.27     2665.01     36.41 o
   1   1   6      777.63      757.53     13.13 o
   2   1   6     1790.04     1780.82     17.91 o
   3   1   6     1048.44     1075.12     10.40 o
   4   1   6      870.84      865.86      7.43 o
   5   1   6       97.30      102.06      4.83 o
   6   1   6      888.83      892.98      9.19 o
   7   1   6       34.12       31.28      5.17 o
   8   1   6       57.01       64.76      5.46 o
   9   1   6      163.45      155.95      6.02 o
  10   1   6       32.85       30.67      6.65 o
 -10   2   6        8.34        9.47      6.42 o
  -9   2   6       12.24       17.95      6.02 o
  -8   2   6      189.39      197.31      5.68 o
  -7   2   6      374.34      388.49      8.31 o
  -6   2   6      226.51      229.18      4.99 o
  -5   2   6      836.43      843.07     11.10 o
  -4   2   6      258.38      287.62      4.72 o
  -3   2   6     1765.26     1726.27     16.26 o
  -2   2   6      691.30      697.63      9.90 o
  -1   2   6      109.01      108.19      4.92 o
   0   2   6      725.38      647.57      8.62 o
   1   2   6      111.53      106.38      5.43 o
   2   2   6      708.71      722.21     11.33 o
   3   2   6     1804.18     1761.69     44.05 o
   4   2   6      253.27      283.83      5.96 o
   5   2   6      856.02      867.02     11.66 o
   6   2   6      228.83      228.40      5.38 o
   7   2   6      373.32      371.81     10.32 o
   8   2   6      190.65      193.81      6.26 o
   9   2   6       11.79       12.65      6.65 o
  10   2   6        7.21        7.62      6.59 o
 -10   3   6       13.31       13.33      6.91 o
  -9   3   6      149.92      165.17      6.44 o
  -8   3   6      150.78      160.69      5.99 o
  -7   3   6      335.40      352.81      6.21 o
  -6   3   6      141.02      136.66      5.24 o
  -5   3   6      232.96      235.18      5.32 o
  -4   3   6       59.04       55.23      4.59 o
  -3   3   6      357.92      355.47      5.39 o
  -2   3   6     1284.10     1338.19     19.47 o
  -1   3   6     3253.17     3212.90     38.44 o
   0   3   6      584.41      566.68      9.78 o
   1   3   6     3309.68     3255.27     71.43 o
   2   3   6     1285.22     1336.56     30.70 o
   3   3   6      366.33      361.49     12.96 o
   4   3   6       58.51       55.34      5.93 o
   5   3   6      233.52      232.39      7.77 o
   6   3   6      139.84      132.57      5.70 o
   7   3   6      332.58      335.36     11.08 o
   8   3   6      151.96      151.62      6.16 o
   9   3   6      147.78      140.22      8.89 o
  10   3   6       13.17       21.80      7.91 o
  -9   4   6       22.63       20.90      6.21 o
  -8   4   6       29.13       37.81      6.58 o
  -7   4   6       82.28       91.40      6.11 o
  -6   4   6      177.67      190.16      6.28 o
  -5   4   6      610.06      636.79     13.79 o
  -4   4   6      141.98      151.48      4.95 o
  -3   4   6      521.90      525.46      7.67 o
  -2   4   6      439.00      437.80      5.32 o
  -1   4   6      108.34      102.38      5.09 o
   0   4   6        0.69        6.67      5.29 o
   1   4   6      106.11      104.24      5.47 o
   2   4   6      442.21      442.57     15.70 o
   3   4   6      535.71      529.84     20.66 o
   4   4   6      142.15      144.70      6.23 o
   5   4   6      619.29      640.96     29.00 o
   6   4   6      175.15      176.83      6.48 o
   7   4   6       76.69       77.95      6.73 o
   8   4   6       31.62       35.19      7.06 o
   9   4   6       22.95       14.51      7.95 o
  -9   5   6       46.20       51.12      6.75 o
  -8   5   6       15.16       17.79      6.58 o
  -7   5   6       17.43       20.70      6.34 o
  -6   5   6       52.73       59.19      6.11 o
  -5   5   6       10.39       12.83      4.62 o
  -4   5   6     1464.31     1490.57     38.58 o
  -3   5   6      153.18      155.20      4.98 o
  -2   5   6       66.44       70.97      5.09 o
  -1   5   6      386.73      391.92     13.91 o
   0   5   6      995.54      974.87     33.13 o
   1   5   6      390.06      382.20     14.77 o
   2   5   6       71.59       74.42      5.62 o
   3   5   6      153.87      147.15      6.26 o
   4   5   6     1444.13     1419.77     77.71 o
   5   5   6       10.69       14.64      7.06 o
   6   5   6       47.92       46.04      5.96 o
   7   5   6       16.93       19.08      6.26 o
   8   5   6       14.74       22.14      7.59 o
   9   5   6       43.49       32.78      8.49 o
  -8   6   6       59.68       59.65      6.85 o
  -7   6   6       15.19       11.23      6.69 o
  -6   6   6       11.03       14.70      6.07 o
  -5   6   6       25.19       22.57      5.36 o
  -4   6   6       59.06       63.04      5.01 o
  -3   6   6        4.15        4.97      5.04 o
  -2   6   6      614.94      602.55     19.13 o
  -1   6   6      137.50      142.55      8.96 o
   0   6   6      402.48      373.67     14.83 o
   1   6   6      137.94      141.41      6.77 o
   2   6   6      605.98      593.17     32.43 o
   3   6   6        4.50        7.87      6.21 o
   4   6   6       59.76       62.21      6.51 o
   5   6   6       25.28       22.90      6.62 o
   6   6   6       11.76       15.47      6.04 o
   7   6   6       15.06       15.02      6.67 o
   8   6   6       60.37       54.28      7.74 o
  -8   7   6      102.37       99.82      8.68 o
  -7   7   6       20.75       25.61      7.33 o
  -6   7   6       93.53       99.97      7.03 o
  -5   7   6        2.16        7.13      5.76 o
  -4   7   6      113.22      115.87      5.66 o
  -3   7   6       97.07      104.56      5.87 o
  -2   7   6      418.79      442.70     20.16 o
  -1   7   6      101.37      109.16      6.76 o
   0   7   6        3.20        6.03      6.04 o
   1   7   6      100.54      105.38      7.50 o
   2   7   6      414.30      416.85     29.03 o
   3   7   6       94.14       91.62      6.36 o
   4   7   6      106.53      105.48     10.53 o
   5   7   6        2.15        6.53      6.68 o
   6   7   6       95.48       94.86      8.44 o
   7   7   6       19.45       16.93      6.93 o
   8   7   6      100.06       77.56      8.08 o
  -7   8   6      267.59      240.03     15.49 o
  -6   8   6       12.94       11.30      7.76 o
  -5   8   6       45.03       46.42      6.42 o
  -4   8   6       12.22       12.68      6.07 o
  -3   8   6      188.18      195.55     13.32 o
  -2   8   6       17.16       16.01      6.06 o
  -1   8   6      102.30      108.04     11.55 o
   0   8   6       51.13       55.09      6.37 o
   1   8   6      104.00      106.63      8.53 o
   2   8   6       16.37       18.65      6.06 o
   3   8   6      191.03      197.11     15.60 o
   4   8   6       12.51       14.71      7.03 o
   5   8   6       41.95       47.58      7.71 o
   6   8   6       13.67       13.15      7.15 o
   7   8   6      271.34      211.12     18.78 o
  -5   9   6        6.28        9.59      7.39 o
  -4   9   6        7.35        7.23      6.67 o
  -3   9   6       84.07       81.86      6.97 o
  -2   9   6       78.93       83.45      7.06 o
  -1   9   6       95.81       98.91      8.34 o
   0   9   6        1.54        3.95      6.80 o
   1   9   6       96.14      104.62     10.51 o
   2   9   6       79.37       78.18      8.21 o
   3   9   6       82.54       78.85      8.51 o
   4   9   6        7.28        8.74      7.30 o
   5   9   6        6.22       10.38      8.03 o
  -4  10   6       41.44       31.19     31.23 o
  -3  10   6       38.34       32.74      7.46 o
  -2  10   6      101.66       94.85      9.63 o
  -1  10   6        8.64        8.18      7.01 o
   0  10   6       30.38       24.05      6.98 o
   1  10   6        8.99        7.43      7.03 o
   2  10   6      102.94       98.01     11.89 o
   3  10   6       39.31       33.86      7.88 o
   1   0   7       32.50       39.40      5.31 o
   2   0   7        8.19        7.95      5.28 o
   3   0   7        5.20        2.52      4.59 o
   4   0   7     1459.15     1433.95     14.50 o
   5   0   7      437.64      465.90      5.48 o
   6   0   7      754.94      742.05      7.33 o
   7   0   7       18.85       23.01      5.29 o
   8   0   7       57.02       63.90      5.61 o
   9   0   7       19.39       21.39      6.02 o
  10   0   7        6.65        6.53      6.50 o
 -10   1   7      106.15       93.26      6.40 o
  -9   1   7      154.67      154.76      5.98 o
  -8   1   7      155.27      165.41      5.81 o
  -7   1   7       61.02       61.98      5.30 o
  -6   1   7       98.86       99.43      5.12 o
  -5   1   7      551.90      550.06      8.66 o
  -4   1   7      190.87      186.37      5.07 o
  -3   1   7       54.70       58.44      4.13 o
  -2   1   7     2076.36     1959.72     14.17 o
  -1   1   7      478.65      475.32      5.62 o
   0   1   7      371.13      322.28      5.54 o
   1   1   7      482.12      485.01      6.29 o
   2   1   7     2084.05     1959.65     25.59 o
   3   1   7       59.53       59.91      5.17 o
   4   1   7      191.90      184.36      5.56 o
   5   1   7      560.22      548.01      5.59 o
   6   1   7       96.50       97.90      5.20 o
   7   1   7       64.19       64.27      5.13 o
   8   1   7      159.07      161.32      5.75 o
   9   1   7      153.81      148.32      6.33 o
  10   1   7      102.74       83.59      6.58 o
 -10   2   7       20.65       15.04      6.34 o
  -9   2   7      140.63      151.55      6.08 o
  -8   2   7        0.83        2.14      5.49 o
  -7   2   7      500.91      533.25     13.77 o
  -6   2   7      105.45      110.64      4.97 o
  -5   2   7       32.71       37.35      4.72 o
  -4   2   7      609.08      585.31      9.86 o
  -3   2   7      159.00      156.75      4.52 o
  -2   2   7     1118.94     1101.02      8.05 o
  -1   2   7      288.93      265.96      5.14 o
   0   2   7       42.42       46.54      5.06 o
   1   2   7      291.61      262.37      5.82 o
   2   2   7     1134.05     1132.53     24.91 o
   3   2   7      162.21      158.09      6.26 o
   4   2   7      606.46      580.62     11.43 o
   5   2   7       31.58       31.93      5.31 o
   6   2   7      110.07      113.52      5.50 o
   7   2   7      494.23      495.19     10.48 o
   8   2   7        1.05       -1.71      5.93 o
   9   2   7      144.18      147.32      6.57 o
  10   2   7       21.51       19.35      7.05 o
 -10   3   7        0.91        4.20      6.70 o
  -9   3   7       13.36       14.88      5.82 o
  -8   3   7      203.95      197.88      5.82 o
  -7   3   7      241.94      257.63      6.07 o
  -6   3   7      242.73      245.61      5.83 o
  -5   3   7      582.01      592.55     13.29 o
  -4   3   7      133.08      136.42      4.52 o
  -3   3   7      485.60      455.17      5.14 o
  -2   3   7      165.30      169.87      4.66 o
  -1   3   7      250.70      240.28      5.28 o
   0   3   7      211.58      244.47      7.49 o
   1   3   7      256.50      252.39      8.19 o
   2   3   7      168.21      172.43      5.57 o
   3   3   7      501.06      475.00     14.36 o
   4   3   7      133.58      135.68      6.54 o
   5   3   7      572.59      578.48     22.70 o
   6   3   7      238.84      237.85      8.51 o
   7   3   7      252.70      249.91      8.09 o
   8   3   7      205.52      189.25      6.71 o
   9   3   7       13.08       13.66      6.55 o
  10   3   7        0.96       -1.55      7.02 o
  -9   4   7      129.04      139.64      7.06 o
  -8   4   7        1.22        1.72      6.03 o
  -7   4   7       27.59       32.04      5.50 o
  -6   4   7      701.72      748.94     18.13 o
  -5   4   7      327.29      321.18      6.94 o
  -4   4   7       60.54       62.16      4.44 o
  -3   4   7      236.93      231.43      4.85 o
  -2   4   7      647.71      654.85     13.66 o
  -1   4   7      455.67      410.93      7.44 o
   0   4   7      946.05      915.07     32.56 o
   1   4   7      447.22      417.46     13.86 o
   2   4   7      646.50      660.91     28.97 o
   3   4   7      230.82      224.49      9.61 o
   4   4   7       57.03       56.45      5.90 o
   5   4   7      324.48      325.63     16.19 o
   6   4   7      694.26      697.35     34.41 o
   7   4   7       29.47       32.76      6.27 o
   8   4   7        1.51        2.75      6.77 o
   9   4   7      129.55      122.03      7.70 o
  -9   5   7       62.87       53.17      7.16 o
  -8   5   7      188.83      202.96      8.32 o
  -7   5   7       94.26      100.78      5.88 o
  -6   5   7      140.69      148.89      5.73 o
  -5   5   7       10.45       14.11      5.01 o
  -4   5   7      231.29      231.10      5.33 o
  -3   5   7      230.51      239.96      4.83 o
  -2   5   7      318.77      327.07      6.37 o
  -1   5   7      286.97      317.99     11.59 o
   0   5   7     1125.22     1071.24     44.12 o
   1   5   7      286.79      319.03     15.81 o
   2   5   7      328.75      336.86     13.56 o
   3   5   7      224.22      226.03     12.51 o
   4   5   7      226.61      203.52     16.29 o
   5   5   7        8.79        8.04      7.08 o
   6   5   7      137.07      130.00      7.65 o
   7   5   7       97.64       88.78      6.79 o
   8   5   7      194.81      181.31     12.81 o
   9   5   7       62.75       45.52      7.95 o
  -8   6   7      133.02      129.91      7.33 o
  -7   6   7       35.97       35.38      6.44 o
  -6   6   7      220.50      242.21      8.77 o
  -5   6   7       13.59       16.02      5.13 o
  -4   6   7      316.46      327.14     13.11 o
  -3   6   7      149.79      162.95      5.27 o
  -2   6   7      416.35      439.20     16.24 o
  -1   6   7       20.19       20.83      5.95 o
   0   6   7      226.99      222.49     11.48 o
   1   6   7       20.53       17.51      6.03 o
   2   6   7      416.41      428.36     26.62 o
   3   6   7      147.47      146.93     12.19 o
   4   6   7      302.99      302.36     29.25 o
   5   6   7       14.58       14.07      6.96 o
   6   6   7      222.82      214.70     16.06 o
   7   6   7       37.08       29.76      7.01 o
   8   6   7      130.89      109.92     11.24 o
  -7   7   7       45.49       48.99      7.47 o
  -6   7   7       45.49       48.28      6.71 o
  -5   7   7      159.66      165.35      8.66 o
  -4   7   7      109.91      113.44      5.63 o
  -3   7   7       83.29       91.73      5.81 o
  -2   7   7       42.80       45.79      5.70 o
  -1   7   7       26.26       29.01      6.12 o
   0   7   7      901.28      964.37     76.39 o
   1   7   7       26.35       28.50      6.08 o
   2   7   7       38.88       40.50      6.50 o
   3   7   7       86.82       82.28      6.73 o
   4   7   7      111.35      106.12     14.53 o
   5   7   7      159.43      150.91     23.51 o
   6   7   7       47.57       41.81      6.94 o
   7   7   7       47.99       38.96      7.69 o
  -6   8   7       84.26       85.53      7.82 o
  -5   8   7       14.02       12.78      6.13 o
  -4   8   7       82.41       87.81      5.92 o
  -3   8   7       85.04       93.90      6.86 o
  -2   8   7        5.94       10.07      6.27 o
  -1   8   7       99.32      112.15      8.80 o
   0   8   7        1.47       -0.98      6.41 o
   1   8   7      100.95      112.63     10.50 o
   2   8   7        5.83        4.61      6.64 o
   3   8   7       86.15       80.18      7.06 o
   4   8   7       82.55       86.66     12.04 o
   5   8   7       14.35       14.19      8.76 o
   6   8   7       83.14       75.33     10.66 o
  -5   9   7      235.91      204.80     13.25 o
  -4   9   7       14.82       13.72      6.29 o
  -3   9   7       56.84       63.92      6.98 o
  -2   9   7       50.58       59.35      7.10 o
  -1   9   7        8.87       12.72      7.25 o
   0   9   7       80.35       87.22      8.75 o
   1   9   7        9.61       11.03      7.44 o
   2   9   7       51.51       51.93      6.84 o
   3   9   7       57.77       62.21      7.03 o
   4   9   7       15.41       15.83      8.18 o
   5   9   7      239.87      219.16     39.18 o
  -3  10   7       53.78       48.14      9.11 o
  -2  10   7       14.09        8.41      7.66 o
  -1  10   7       23.01       18.39      7.45 o
   0  10   7        0.00        6.30      7.07 o
   1  10   7       21.61       18.80      7.44 o
   2  10   7       13.78       14.29      8.20 o
   3  10   7       54.25       47.99      7.63 o
   0   0   8     1937.07     1784.83     40.66 o
   1   0   8        4.44        9.87      4.88 o
   2   0   8       85.46       68.48      5.26 o
   3   0   8      666.72      705.32      5.84 o
   4   0   8      828.18      910.62     10.46 o
   5   0   8      168.98      165.64      5.04 o
   6   0   8       11.74       15.60      5.08 o
   7   0   8      268.96      261.04      5.53 o
   8   0   8      109.70      107.09      5.67 o
   9   0   8       28.58       36.24      5.98 o
  10   0   8       89.62       83.21      6.67 o
 -10   1   8       21.03       17.13      6.50 o
  -9   1   8       69.18       72.68      6.15 o
  -8   1   8       96.40       98.68      5.67 o
  -7   1   8      153.47      158.28      5.41 o
  -6   1   8      444.49      456.59     12.42 o
  -5   1   8      862.99      861.30     13.52 o
  -4   1   8       64.61       60.70      4.20 o
  -3   1   8      568.43      538.60      5.61 o
  -2   1   8      571.07      540.83      5.19 o
  -1   1   8      509.75      520.06     10.24 o
   0   1   8      276.63      277.50      5.29 o
   1   1   8      495.54      496.52      8.56 o
   2   1   8      575.16      557.16      8.53 o
   3   1   8      579.93      548.13     11.67 o
   4   1   8       59.16       51.99      5.18 o
   5   1   8      857.80      855.92     14.24 o
   6   1   8      447.98      451.51      8.64 o
   7   1   8      155.45      156.50      5.35 o
   8   1   8       96.66       94.40      5.86 o
   9   1   8       68.13       71.64      6.44 o
  10   1   8       19.91       14.09      7.05 o
 -10   2   8        6.28        5.11      6.62 o
  -9   2   8       36.90       35.68      6.03 o
  -8   2   8      235.52      239.63      7.31 o
  -7   2   8      253.80      246.54      5.60 o
  -6   2   8       73.54       79.58      4.96 o
  -5   2   8      506.71      513.69     12.57 o
  -4   2   8      190.46      196.46      4.52 o
  -3   2   8       91.52      101.79      4.36 o
  -2   2   8      361.98      353.95      4.95 o
  -1   2   8     2880.14     2980.66     58.00 o
   0   2   8     1241.64     1205.47     22.99 o
   1   2   8     2906.53     3023.28     57.82 o
   2   2   8      356.02      356.33      7.57 o
   3   2   8       85.46       95.04      5.98 o
   4   2   8      192.71      196.13      6.03 o
   5   2   8      505.45      510.86      9.87 o
   6   2   8       79.60       80.35      5.65 o
   7   2   8      258.09      248.32      6.16 o
   8   2   8      231.88      222.18      6.91 o
   9   2   8       38.16       34.99      6.17 o
  10   2   8        5.56        8.08      7.14 o
 -10   3   8      171.10      141.51     10.26 o
  -9   3   8      162.71      162.77      6.12 o
  -8   3   8       24.02       23.09      5.72 o
  -7   3   8      150.88      155.82      5.19 o
  -6   3   8       59.19       65.56      4.79 o
  -5   3   8      152.42      146.95      4.65 o
  -4   3   8       79.70       82.29      4.51 o
  -3   3   8      183.57      193.20      4.56 o
  -2   3   8      381.25      377.58      4.89 o
  -1   3   8      481.33      455.26      9.64 o
   0   3   8      952.80      914.80     24.15 o
   1   3   8      488.08      458.46     13.80 o
   2   3   8      378.44      354.53      9.41 o
   3   3   8      175.68      180.16      6.97 o
   4   3   8       81.26       83.38      6.06 o
   5   3   8      151.99      142.85      8.56 o
   6   3   8       61.20       67.26      5.78 o
   7   3   8      147.13      139.03      6.17 o
   8   3   8       21.97       21.61      6.30 o
   9   3   8      166.12      150.38      7.13 o
  10   3   8      170.66      124.72     10.63 o
  -9   4   8       44.33       45.67      6.98 o
  -8   4   8        9.05        8.83      6.06 o
  -7   4   8       38.59       48.81      5.41 o
  -6   4   8      154.21      165.71      5.51 o
  -5   4   8       86.76       88.62      4.90 o
  -4   4   8        8.24       10.36      4.41 o
  -3   4   8      458.66      457.78     11.42 o
  -2   4   8      229.61      236.99      5.20 o
  -1   4   8      415.93      423.97     11.33 o
   0   4   8      189.10      201.97      6.06 o
   1   4   8      422.51      436.77     18.80 o
   2   4   8      229.52      231.05      8.85 o
   3   4   8      453.05      437.85     18.98 o
   4   4   8       10.13       19.19      6.37 o
   5   4   8       87.14       87.07      6.56 o
   6   4   8      152.36      152.95      5.96 o
   7   4   8       42.16       45.27      6.15 o
   8   4   8        9.12       10.21      6.46 o
   9   4   8       44.59       43.82      7.55 o
  -9   5   8       13.00       16.54      6.86 o
  -8   5   8      148.81      141.10      6.29 o
  -7   5   8       95.79      114.55      5.92 o
  -6   5   8       37.16       37.50      5.36 o
  -5   5   8       81.39       82.45      4.72 o
  -4   5   8      664.43      700.69     21.25 o
  -3   5   8       55.89       58.62      4.82 o
  -2   5   8       93.59       90.76      5.23 o
  -1   5   8      238.01      236.71     10.10 o
   0   5   8      548.65      565.93     30.15 o
   1   5   8      232.88      229.89      8.95 o
   2   5   8       95.21       93.85      5.94 o
   3   5   8       54.66       58.04      6.17 o
   4   5   8      661.74      681.36     60.92 o
   5   5   8       78.75       77.72      7.76 o
   6   5   8       34.58       23.09      7.61 o
   7   5   8       94.47       93.77      7.72 o
   8   5   8      150.01      118.65      7.40 o
   9   5   8       14.04       16.86      7.84 o
  -8   6   8       66.35       67.41      7.08 o
  -7   6   8       47.37       51.09      6.61 o
  -6   6   8       93.57      115.60      6.02 o
  -5   6   8        0.45        2.54      5.02 o
  -4   6   8        3.58        4.11      4.99 o
  -3   6   8       97.65       99.73      5.21 o
  -2   6   8      367.89      358.52     13.98 o
  -1   6   8      339.57      348.18     20.61 o
   0   6   8      452.81      438.95     25.18 o
   1   6   8      347.44      356.57     25.22 o
   2   6   8      367.72      353.35     21.09 o
   3   6   8       96.07       95.71     10.14 o
   4   6   8        3.24        1.65      6.30 o
   5   6   8        0.46        8.85      7.09 o
   6   6   8       94.89       95.85      7.68 o
   7   6   8       47.27       39.35      7.10 o
   8   6   8       68.00       52.11      7.79 o
  -7   7   8       22.33       21.73      7.13 o
  -6   7   8       76.78       76.96      6.35 o
  -5   7   8       75.20       86.90      5.70 o
  -4   7   8       46.44       51.20      5.34 o
  -3   7   8      112.39      132.08      7.70 o
  -2   7   8      233.99      252.44     16.02 o
  -1   7   8      227.94      247.73     17.96 o
   0   7   8        1.72        4.41      5.73 o
   1   7   8      228.41      242.61     18.49 o
   2   7   8      229.17      249.11     21.69 o
   3   7   8      117.59      126.29     11.40 o
   4   7   8       48.72       52.63      6.88 o
   5   7   8       73.55       79.05      9.78 o
   6   7   8       74.91       62.70      8.89 o
   7   7   8       20.90       11.83      7.70 o
  -6   8   8      113.90      107.03      7.70 o
  -5   8   8        1.96        4.85      5.98 o
  -4   8   8      113.89      110.86      6.06 o
  -3   8   8       73.40       83.28      6.37 o
  -2   8   8       47.31       49.23      6.28 o
  -1   8   8      157.22      169.61     15.35 o
   0   8   8       68.16       67.63      7.50 o
   1   8   8      157.96      177.27     17.60 o
   2   8   8       49.10       51.09      6.91 o
   3   8   8       76.82       78.15     12.73 o
   4   8   8      113.22      100.37     12.16 o
   5   8   8        2.69        2.33      8.11 o
   6   8   8      115.49       91.54     15.35 o
  -5   9   8       14.37       14.13      7.24 o
  -4   9   8       10.85       12.41      7.42 o
  -3   9   8       29.44       36.42      7.81 o
  -2   9   8        2.54        6.12      7.13 o
  -1   9   8       48.91       53.14      7.11 o
   0   9   8       57.46       72.51      6.91 o
   1   9   8       50.70       46.45      6.88 o
   2   9   8        2.73        2.31      7.19 o
   3   9   8       30.48       25.82      7.56 o
   4   9   8       10.47       11.67      8.20 o
   5   9   8       14.42       13.80      9.26 o
  -3  10   8       59.25       49.32     10.79 o
  -2  10   8       23.72       19.62      7.20 o
  -1  10   8       62.76       51.68      7.59 o
   0  10   8        0.14        0.19      7.91 o
   1  10   8       65.07       54.33      7.58 o
   2  10   8       23.83       18.54      7.82 o
   3  10   8       58.44       49.89      9.88 o
   1   0   9       71.14       64.67      4.64 o
   2   0   9        0.21        0.99      4.51 o
   3   0   9     1743.33     1689.83     15.53 o
   4   0   9      181.50      191.41      5.12 o
   5   0   9      631.59      647.47     11.02 o
   6   0   9        4.75        9.39      5.22 o
   7   0   9      274.61      273.94      5.89 o
   8   0   9        1.54        3.99      5.68 o
   9   0   9       25.80       29.26      6.19 o
  10   0   9       17.64       11.91      6.75 o
 -10   1   9       29.04       25.57      6.32 o
  -9   1   9      129.26      132.61      6.36 o
  -8   1   9        4.17        5.28      5.73 o
  -7   1   9       82.35       83.93      5.25 o
  -6   1   9       10.96       13.97      5.18 o
  -5   1   9      150.83      154.92      4.66 o
  -4   1   9      447.35      435.57      7.32 o
  -3   1   9      196.42      202.60      4.69 o
  -2   1   9      318.28      322.89      4.70 o
  -1   1   9      594.73      591.65     12.69 o
   0   1   9       69.44       68.45      4.86 o
   1   1   9      584.56      579.29      7.30 o
   2   1   9      325.09      329.17      8.51 o
   3   1   9      200.01      203.21      5.22 o
   4   1   9      439.02      429.56      9.02 o
   5   1   9      152.88      152.81      5.52 o
   6   1   9       12.09       13.40      5.18 o
   7   1   9       82.64       84.49      5.64 o
   8   1   9        3.93        4.18      6.04 o
   9   1   9      128.48      124.45      6.56 o
  10   1   9       29.10       23.20      7.15 o
 -10   2   9      158.51      139.45      6.97 o
  -9   2   9       49.85       45.64      6.26 o
  -8   2   9       16.22       20.96      5.45 o
  -7   2   9      184.64      185.58      5.36 o
  -6   2   9      319.98      313.97      7.48 o
  -5   2   9      301.21      302.24      8.51 o
  -4   2   9      124.18      130.52      4.32 o
  -3   2   9      110.72      111.16      4.19 o
  -2   2   9      697.71      691.65     11.19 o
  -1   2   9      279.61      256.81      4.80 o
   0   2   9      412.73      371.43      7.48 o
   1   2   9      284.33      266.16      5.49 o
   2   2   9      687.30      701.05     18.99 o
   3   2   9      110.85      113.76      6.05 o
   4   2   9      127.37      134.24      5.56 o
   5   2   9      298.63      298.21      9.78 o
   6   2   9      315.99      311.86      7.53 o
   7   2   9      186.66      179.52      5.91 o
   8   2   9       18.74       21.19      6.00 o
   9   2   9       47.94       42.32      6.58 o
  10   2   9      156.85      122.71      7.33 o
  -9   3   9       46.19       46.67      6.31 o
  -8   3   9      114.22      112.91      5.71 o
  -7   3   9       30.78       37.95      5.25 o
  -6   3   9      216.43      234.32      7.77 o
  -5   3   9      252.00      250.61      7.63 o
  -4   3   9      541.77      533.61     14.78 o
  -3   3   9      204.99      222.46      4.41 o
  -2   3   9       23.13       26.13      4.20 o
  -1   3   9       27.23       26.47      4.55 o
   0   3   9        2.28        6.72      4.89 o
   1   3   9       28.05       29.91      5.33 o
   2   3   9       24.67       28.22      5.19 o
   3   3   9      209.49      225.63     14.23 o
   4   3   9      543.19      530.14     23.64 o
   5   3   9      249.77      253.17      7.50 o
   6   3   9      209.52      211.44     10.93 o
   7   3   9       32.37       41.89      6.05 o
   8   3   9      119.42      102.42      6.61 o
   9   3   9       46.25       33.85      7.17 o
  -9   4   9       26.13       25.18      7.13 o
  -8   4   9      138.95      148.99      6.22 o
  -7   4   9       37.34       39.49      5.63 o
  -6   4   9      499.63      514.43     17.73 o
  -5   4   9      116.03      108.16      4.71 o
  -4   4   9      497.57      498.56     12.34 o
  -3   4   9      253.72      266.96      6.90 o
  -2   4   9      372.04      347.47      9.00 o
  -1   4   9        3.89        6.67      5.18 o
   0   4   9      334.44      340.78     13.40 o
   1   4   9        3.14        0.08      5.57 o
   2   4   9      380.44      350.10     14.43 o
   3   4   9      259.73      271.55     13.56 o
   4   4   9      489.51      494.27     32.57 o
   5   4   9      111.59      110.58      6.54 o
   6   4   9      494.12      480.00     30.48 o
   7   4   9       38.92       42.81      6.05 o
   8   4   9      142.53      132.11      6.97 o
   9   4   9       26.18       21.91      7.84 o
  -8   5   9       62.74       68.20      6.21 o
  -7   5   9      211.66      222.54      9.17 o
  -6   5   9       75.16       80.75      5.37 o
  -5   5   9      176.91      183.71      8.24 o
  -4   5   9      104.81       99.53      4.76 o
  -3   5   9      193.87      193.64      5.02 o
  -2   5   9        2.66        7.15      5.18 o
  -1   5   9      405.39      408.39     21.37 o
   0   5   9        6.77       16.89      5.40 o
   1   5   9      408.30      409.68     21.53 o
   2   5   9        2.09        6.88      6.03 o
   3   5   9      191.30      186.03     12.68 o
   4   5   9      101.19       88.02      6.93 o
   5   5   9      179.49      179.24     18.94 o
   6   5   9       75.73       69.33      7.45 o
   7   5   9      214.47      193.34     14.55 o
   8   5   9       64.70       59.76      7.55 o
  -8   6   9        3.48        8.42      6.62 o
  -7   6   9      161.88      166.38      6.57 o
  -6   6   9       40.11       37.83      5.88 o
  -5   6   9      527.42      593.42     26.84 o
  -4   6   9      100.16       96.90      5.34 o
  -3   6   9       43.54       47.89      5.07 o
  -2   6   9      163.34      167.48     12.24 o
  -1   6   9       65.69       61.35      6.09 o
   0   6   9        6.33        8.86      5.42 o
   1   6   9       66.30       64.68      5.80 o
   2   6   9      160.66      157.18     10.47 o
   3   6   9       39.25       40.32      7.20 o
   4   6   9      101.28       86.89      9.02 o
   5   6   9      528.15      543.47     69.44 o
   6   6   9       39.17       33.28      8.05 o
   7   6   9      164.84      135.80     16.85 o
   8   6   9        3.26        8.78      7.76 o
  -7   7   9       72.42       74.87      6.93 o
  -6   7   9      199.68      198.23      9.38 o
  -5   7   9       15.95       15.19      5.50 o
  -4   7   9       80.00       87.17      5.78 o
  -3   7   9       80.12       89.84      5.81 o
  -2   7   9        2.94        2.91      5.93 o
  -1   7   9      204.84      207.74     17.08 o
   0   7   9       40.19       33.79      6.07 o
   1   7   9      201.65      202.95     17.79 o
   2   7   9        2.34        2.82      5.82 o
   3   7   9       80.36       88.87     10.14 o
   4   7   9       81.86       83.95      8.22 o
   5   7   9       15.38       10.07      7.60 o
   6   7   9      200.70      167.65     20.20 o
   7   7   9       73.50       65.11      8.47 o
  -6   8   9       77.11       67.33      7.44 o
  -5   8   9       18.56       19.96      6.13 o
  -4   8   9       16.85       16.60      6.25 o
  -3   8   9       77.13       84.59      6.40 o
  -2   8   9       21.69       23.56      6.53 o
  -1   8   9       70.97       72.62      7.33 o
   0   8   9       20.32       28.08      6.28 o
   1   8   9       72.35       77.62      7.19 o
   2   8   9       23.01       23.85      6.53 o
   3   8   9       76.04       75.19      9.63 o
   4   8   9       16.99       15.34      7.70 o
   5   8   9       19.98       23.59      8.22 o
   6   8   9       76.87       58.21     10.65 o
  -4   9   9       69.64       66.87      7.13 o
  -3   9   9       34.51       38.73      7.80 o
  -2   9   9       95.40      103.47      9.78 o
  -1   9   9        1.24        2.22      6.62 o
   0   9   9       17.68       20.58      7.01 o
   1   9   9        1.15        2.10      6.82 o
   2   9   9       95.76       92.75      9.20 o
   3   9   9       35.46       37.29      8.02 o
   4   9   9       72.49       62.73     10.29 o
  -2  10   9       14.87       12.07      7.99 o
  -1  10   9       44.93       32.56      7.29 o
   0  10   9       68.57       65.24      7.77 o
   1  10   9       44.37       36.11      7.49 o
   2  10   9       16.21       11.22      8.02 o
   0   0  10       35.50       32.99      7.59 o
   1   0  10       83.99       76.70      4.69 o
   2   0  10        0.04       -0.01      4.69 o
   3   0  10      106.40      111.06      4.67 o
   4   0  10       15.29       14.77      5.06 o
   5   0  10       35.45       34.49      5.09 o
   6   0  10       42.48       49.11      5.07 o
   7   0  10      263.63      267.16      6.65 o
   8   0  10       58.58       54.91      5.64 o
   9   0  10      185.34      180.90      7.20 o
  10   0  10        8.30        9.16      6.88 o
 -10   1  10       61.34       45.63     16.01 o
  -9   1  10       26.86       28.36      5.91 o
  -8   1  10        7.00        9.48      5.34 o
  -7   1  10      192.27      193.65      5.30 o
  -6   1  10      179.56      182.38      5.13 o
  -5   1  10      537.06      544.79     11.64 o
  -4   1  10      174.16      171.75      4.29 o
  -3   1  10      424.74      410.77      4.91 o
  -2   1  10       39.31       39.57      4.53 o
  -1   1  10        3.81        0.70      4.59 o
   0   1  10     1100.96     1114.66     21.02 o
   1   1  10        3.37        6.12      4.89 o
   2   1  10       36.03       31.18      4.97 o
   3   1  10      424.99      415.09      9.09 o
   4   1  10      173.78      167.66      5.47 o
   5   1  10      538.52      536.18     14.03 o
   6   1  10      178.58      174.37      5.51 o
   7   1  10      191.61      189.93      5.97 o
   8   1  10        6.13        6.29      5.88 o
   9   1  10       26.69       25.89      6.55 o
  10   1  10       60.82       46.82     12.96 o
  -9   2  10       95.05       89.63      6.27 o
  -8   2  10       97.82      106.12      6.09 o
  -7   2  10      134.25      146.89      5.98 o
  -6   2  10      266.65      283.73      9.67 o
  -5   2  10       24.93       26.08      4.63 o
  -4   2  10      351.61      342.40      6.88 o
  -3   2  10       29.22       30.86      4.16 o
  -2   2  10      639.38      625.21     10.78 o
  -1   2  10      222.99      237.61      4.98 o
   0   2  10      353.09      370.24      9.62 o
   1   2  10      232.51      253.78      5.63 o
   2   2  10      633.64      615.71     20.43 o
   3   2  10       28.31       30.06      6.17 o
   4   2  10      343.03      327.97     11.75 o
   5   2  10       24.57       25.12      5.54 o
   6   2  10      277.22      289.04     10.46 o
   7   2  10      130.83      136.94      6.16 o
   8   2  10       95.02       93.88      6.32 o
   9   2  10       97.76       83.28      6.89 o
  -9   3  10       15.48       11.21      6.14 o
  -8   3  10      156.71      156.59      6.34 o
  -7   3  10       45.40       46.06      5.31 o
  -6   3  10       21.17       23.31      4.93 o
  -5   3  10       94.17      105.05      4.66 o
  -4   3  10      126.50      132.61      4.46 o
  -3   3  10       70.01       71.65      4.40 o
  -2   3  10      406.13      404.11      9.62 o
  -1   3  10       30.85       24.13      4.52 o
   0   3  10     2234.00     2153.35     67.66 o
   1   3  10       30.05       22.51      5.10 o
   2   3  10      398.17      410.35     17.36 o
   3   3  10       71.01       70.45      5.92 o
   4   3  10      130.40      134.68      9.95 o
   5   3  10       94.21       95.76      6.45 o
   6   3  10       21.18       22.44      5.75 o
   7   3  10       46.02       48.89      6.02 o
   8   3  10      156.61      143.70      7.08 o
   9   3  10       14.98       17.43      7.02 o
  -9   4  10       60.59       45.81      6.80 o
  -8   4  10       75.25       79.65      5.96 o
  -7   4  10       86.61       86.96      5.60 o
  -6   4  10      231.95      261.46     10.82 o
  -5   4  10      102.84      108.79      4.71 o
  -4   4  10       41.72       41.55      4.56 o
  -3   4  10      126.06      130.34      4.78 o
  -2   4  10      372.07      371.56     11.45 o
  -1   4  10      568.83      575.55     22.35 o
   0   4  10      103.45      106.20      6.44 o
   1   4  10      576.79      590.92     34.32 o
   2   4  10      373.77      364.25     19.68 o
   3   4  10      124.84      132.03      9.13 o
   4   4  10       37.44       34.73      6.16 o
   5   4  10      104.09       98.97      6.99 o
   6   4  10      234.19      237.40     13.40 o
   7   4  10       86.76       80.18      6.36 o
   8   4  10       77.25       66.26      6.86 o
   9   4  10       61.06       44.47      7.35 o
  -8   5  10       51.62       55.75      6.07 o
  -7   5  10      117.80      123.73      6.24 o
  -6   5  10        9.45        9.90      5.63 o
  -5   5  10       45.57       48.75      5.21 o
  -4   5  10      184.68      190.01      6.38 o
  -3   5  10      330.85      359.07      9.64 o
  -2   5  10      570.04      564.51     18.50 o
  -1   5  10       72.16       71.96      5.98 o
   0   5  10      343.81      372.46     22.51 o
   1   5  10       71.15       68.88      5.57 o
   2   5  10      561.20      556.74     42.38 o
   3   5  10      334.85      338.64     19.80 o
   4   5  10      187.69      190.96     18.04 o
   5   5  10       48.38       48.70      7.11 o
   6   5  10       10.10       10.43      7.33 o
   7   5  10      114.65       97.43      7.84 o
   8   5  10       52.22       45.59      7.84 o
  -8   6  10       42.89       30.45      7.03 o
  -7   6  10      101.23      113.90      6.63 o
  -6   6  10       73.01       74.68      5.42 o
  -5   6  10       12.37       13.92      5.08 o
  -4   6  10       10.18       16.85      5.06 o
  -3   6  10       70.10       79.77      5.58 o
  -2   6  10      105.50      113.47      9.23 o
  -1   6  10      362.97      385.21     26.18 o
   0   6  10     1114.31     1147.56     78.61 o
   1   6  10      363.13      391.71     29.10 o
   2   6  10      105.47       97.29      7.22 o
   3   6  10       68.99       63.71      6.30 o
   4   6  10       10.30       22.29      7.38 o
   5   6  10       12.50        9.26      7.30 o
   6   6  10       72.86       58.75      8.33 o
   7   6  10      101.08       98.89     13.21 o
   8   6  10       42.41       29.10      7.98 o
  -7   7  10        4.28        7.26      6.99 o
  -6   7  10       55.61       56.53      6.12 o
  -5   7  10      275.94      294.95     16.29 o
  -4   7  10        7.97        4.96      5.66 o
  -3   7  10       58.54       67.25      6.16 o
  -2   7  10       30.53       32.59      6.03 o
  -1   7  10       47.44       52.13      6.41 o
   0   7  10        1.14       -0.79      6.13 o
   1   7  10       46.81       50.03      6.08 o
   2   7  10       32.45       36.74      6.69 o
   3   7  10       57.92       65.64      7.22 o
   4   7  10        7.85        9.36      6.91 o
   5   7  10      273.88      274.70     39.44 o
   6   7  10       56.39       44.87      8.60 o
   7   7  10        3.41        5.34      7.74 o
  -6   8  10       88.62       73.07      7.66 o
  -5   8  10       75.87       71.21      6.46 o
  -4   8  10      146.15      172.14     11.60 o
  -3   8  10        9.54       10.73      6.41 o
  -2   8  10       28.92       23.69      6.67 o
  -1   8  10       52.64       52.48      6.88 o
   0   8  10        1.26       -1.32      6.26 o
   1   8  10       51.16       54.50      6.58 o
   2   8  10       28.17       24.70      6.79 o
   3   8  10       10.27       10.39      7.15 o
   4   8  10      144.88      158.36     22.70 o
   5   8  10       75.58       61.35     12.57 o
   6   8  10       89.27       69.30      9.52 o
  -4   9  10       10.03        9.35      7.67 o
  -3   9  10       19.89       23.65      7.00 o
  -2   9  10       62.70       67.09      7.85 o
  -1   9  10        9.93       12.09      7.08 o
   0   9  10       78.64       87.48      7.22 o
   1   9  10       10.17        7.71      7.31 o
   2   9  10       62.74       66.32      7.10 o
   3   9  10       19.64       17.55      8.42 o
   4   9  10       10.36        3.50      8.12 o
  -1  10  10       66.50       56.53     11.94 o
   0  10  10       29.99       25.51      7.77 o
   1  10  10       66.27       55.10      9.97 o
   1   0  11       18.91       17.74      4.58 o
   2   0  11        3.22        2.28      4.60 o
   3   0  11     1112.24     1142.28     22.07 o
   4   0  11      726.52      738.56     16.37 o
   5   0  11        0.85        1.46      5.35 o
   6   0  11       43.51       44.02      5.43 o
   7   0  11      430.94      444.13      9.34 o
   8   0  11      166.98      168.07      6.27 o
   9   0  11        2.82        7.08      6.37 o
  -9   1  11      241.87      222.48      8.92 o
  -8   1  11       25.13       26.18      5.62 o
  -7   1  11       85.05       94.01      5.24 o
  -6   1  11      169.85      179.04      5.21 o
  -5   1  11      217.81      221.81      6.18 o
  -4   1  11      223.82      233.05      4.68 o
  -3   1  11       77.34       77.22      4.92 o
  -2   1  11      191.72      203.60      5.04 o
  -1   1  11      170.68      164.72      4.92 o
   0   1  11       23.71       26.87      4.71 o
   1   1  11      168.09      164.81      5.19 o
   2   1  11      184.93      199.95      4.90 o
   3   1  11       74.00       70.97      5.02 o
   4   1  11      225.52      234.19      9.13 o
   5   1  11      213.05      211.28      5.93 o
   6   1  11      172.72      174.86      6.97 o
   7   1  11       88.65       93.84      6.06 o
   8   1  11       25.25       29.28      6.16 o
   9   1  11      239.67      213.17      7.37 o
  -9   2  11      237.64      236.18     13.66 o
  -8   2  11       24.67       25.68      5.81 o
  -7   2  11        9.03       14.83      5.17 o
  -6   2  11       77.27       79.19      5.03 o
  -5   2  11        4.70        6.92      4.52 o
  -4   2  11      285.24      287.89      6.93 o
  -3   2  11      609.93      614.31     13.31 o
  -2   2  11     1186.83     1244.74     34.87 o
  -1   2  11      151.23      146.94      5.05 o
   0   2  11       32.06       29.32      4.80 o
   1   2  11      145.20      150.67      4.95 o
   2   2  11     1181.45     1237.81     43.82 o
   3   2  11      610.51      619.88     27.35 o
   4   2  11      285.98      280.59      8.28 o
   5   2  11        3.83        4.11      5.68 o
   6   2  11       76.56       74.68      5.68 o
   7   2  11        8.44       11.79      5.62 o
   8   2  11       27.63       29.34      6.60 o
   9   2  11      241.75      210.99      7.42 o
  -9   3  11        9.73       11.86      6.31 o
  -8   3  11       35.45       35.98      5.68 o
  -7   3  11       18.72       18.97      5.32 o
  -6   3  11       94.18       96.95      4.94 o
  -5   3  11      396.55      405.11     17.03 o
  -4   3  11      489.04      498.85     13.99 o
  -3   3  11      299.62      309.68      6.10 o
  -2   3  11      299.59      288.05      6.87 o
  -1   3  11      132.47      137.12      4.66 o
   0   3  11      310.93      326.10      9.81 o
   1   3  11      132.96      141.09      5.54 o
   2   3  11      308.55      306.30     13.94 o
   3   3  11      288.88      312.75     22.30 o
   4   3  11      494.27      491.00     27.81 o
   5   3  11      393.78      393.18     23.11 o
   6   3  11       95.36       96.48      6.78 o
   7   3  11       20.69       18.04      6.30 o
   8   3  11       35.12       35.58      7.14 o
   9   3  11        9.42        9.11      7.25 o
  -8   4  11       11.83       14.97      6.12 o
  -7   4  11       80.53       83.12      5.82 o
  -6   4  11        1.47        3.50      5.01 o
  -5   4  11      118.71      124.33      5.27 o
  -4   4  11      564.87      604.73     19.99 o
  -3   4  11      102.29      108.31      4.75 o
  -2   4  11      859.21      865.65     33.57 o
  -1   4  11      542.40      547.39     14.69 o
   0   4  11      557.10      602.91     32.86 o
   1   4  11      531.97      525.31     29.18 o
   2   4  11      876.82      876.73     51.27 o
   3   4  11      106.75      113.00      9.22 o
   4   4  11      562.60      606.38     44.89 o
   5   4  11      114.80      125.93     11.96 o
   6   4  11        1.14        3.22      6.43 o
   7   4  11       82.11       77.75      8.38 o
   8   4  11       11.30        8.21      6.86 o
  -8   5  11        6.31        8.83      6.68 o
  -7   5  11      136.66      145.35      7.01 o
  -6   5  11       74.40       79.64      5.37 o
  -5   5  11       62.54       59.64      5.22 o
  -4   5  11      298.89      307.40     10.36 o
  -3   5  11       54.33       52.90      5.16 o
  -2   5  11       83.55       92.19      5.24 o
  -1   5  11      193.74      203.11      9.27 o
   0   5  11      162.21      181.31      8.70 o
   1   5  11      194.25      197.81     15.59 o
   2   5  11       87.26       98.92      7.80 o
   3   5  11       57.03       55.32      6.58 o
   4   5  11      300.97      302.38     30.31 o
   5   5  11       61.16       56.34      6.74 o
   6   5  11       72.19       78.87      6.90 o
   7   5  11      135.91      118.79      9.75 o
   8   5  11        6.04        7.09      7.82 o
  -7   6  11      128.60      132.48      6.77 o
  -6   6  11      125.87      135.06      5.80 o
  -5   6  11      119.96      130.87      6.74 o
  -4   6  11       94.62      109.23      5.46 o
  -3   6  11       31.44       30.41      5.48 o
  -2   6  11      148.72      170.99      9.46 o
  -1   6  11       73.24       74.01      5.92 o
   0   6  11       13.41       20.34      5.92 o
   1   6  11       72.54       61.36      6.07 o
   2   6  11      152.05      154.69     12.46 o
   3   6  11       29.24       25.45      6.45 o
   4   6  11       99.52      108.00     12.59 o
   5   6  11      118.06      113.74     14.18 o
   6   6  11      124.69      118.64      8.17 o
   7   6  11      127.66      113.09     11.40 o
  -6   7  11       19.13       15.94      6.08 o
  -5   7  11       17.40       19.57      5.68 o
  -4   7  11       35.17       34.74      6.23 o
  -3   7  11       42.00       45.85      6.33 o
  -2   7  11      100.80      106.71      8.89 o
  -1   7  11       57.08       62.21      6.61 o
   0   7  11       12.54       20.07      6.40 o
   1   7  11       53.40       48.65      6.12 o
   2   7  11      101.94      108.50     10.38 o
   3   7  11       41.94       41.40      6.91 o
   4   7  11       34.41       33.06      8.11 o
   5   7  11       17.43       14.89      7.99 o
   6   7  11       19.37       28.71      8.68 o
  -5   8  11       49.68       41.47      6.73 o
  -4   8  11        9.90        9.13      7.10 o
  -3   8  11        0.77        5.01      6.31 o
  -2   8  11       29.47       28.53      7.02 o
  -1   8  11       28.05       25.22      6.67 o
   0   8  11       78.73       93.15      7.89 o
   1   8  11       27.07       24.91      6.45 o
   2   8  11       28.02       24.77      7.18 o
   3   8  11        0.95        5.60      7.35 o
   4   8  11       10.58       11.61      7.62 o
   5   8  11       49.80       36.85      8.70 o
  -3   9  11       34.96       31.80      7.88 o
  -2   9  11      114.51      119.42     14.37 o
  -1   9  11        4.50        9.04      7.22 o
   0   9  11        2.87        2.71      6.90 o
   1   9  11        4.20        7.10      6.94 o
   2   9  11      115.32      110.05     12.16 o
   3   9  11       33.67       33.58      8.39 o
   0   0  12      185.06      198.78      6.76 o
   1   0  12        2.99        4.12      4.44 o
   2   0  12       67.82       69.76      4.56 o
   3   0  12        1.59        3.41      4.69 o
   4   0  12      233.20      235.88      6.89 o
   5   0  12       15.44       15.13      5.00 o
   6   0  12        9.14       13.60      5.68 o
   7   0  12       61.93       58.85      5.95 o
   8   0  12      363.66      359.70     13.55 o
   9   0  12      101.09       88.09      7.14 o
  -9   1  12       40.30       36.18      6.57 o
  -8   1  12      183.47      176.08      7.74 o
  -7   1  12       16.34       18.52      5.24 o
  -6   1  12      232.78      242.98      6.21 o
  -5   1  12      100.76      111.18      4.54 o
  -4   1  12      222.84      228.02      6.41 o
  -3   1  12      120.82      111.98      5.34 o
  -2   1  12      308.72      318.89     10.87 o
  -1   1  12      246.89      247.66      7.51 o
   0   1  12       24.13       22.50      4.56 o
   1   1  12      249.86      248.25     10.44 o
   2   1  12      305.02      314.23      7.82 o
   3   1  12      120.38      115.91      4.80 o
   4   1  12      217.77      234.33      7.25 o
   5   1  12      102.10      103.68      6.21 o
   6   1  12      229.27      236.59      6.40 o
   7   1  12       17.14       20.92      5.87 o
   8   1  12      184.53      172.78      6.75 o
   9   1  12       39.98       37.38      7.02 o
  -9   2  12       84.31       76.66      6.50 o
  -8   2  12      146.35      137.99      5.86 o
  -7   2  12       21.56       20.97      5.30 o
  -6   2  12       82.36       84.56      5.31 o
  -5   2  12      441.67      434.57     11.44 o
  -4   2  12      144.54      148.28      4.63 o
  -3   2  12      371.33      361.27      7.04 o
  -2   2  12       35.59       35.44      4.86 o
  -1   2  12       93.00       94.04      4.93 o
   0   2  12        5.36        9.37      4.82 o
   1   2  12       96.44       97.03      4.90 o
   2   2  12       33.61       30.12      5.53 o
   3   2  12      365.06      365.96     20.38 o
   4   2  12      146.27      152.06      6.41 o
   5   2  12      434.88      412.73     18.73 o
   6   2  12       83.33       87.11      5.65 o
   7   2  12       19.18       13.90      6.01 o
   8   2  12      146.94      130.05      6.76 o
   9   2  12       86.28       66.01      7.39 o
  -9   3  12       14.61       14.88      6.68 o
  -8   3  12       36.31       40.08      5.92 o
  -7   3  12       37.30       36.33      5.33 o
  -6   3  12       43.49       44.04      5.42 o
  -5   3  12       62.68       61.99      4.56 o
  -4   3  12       84.27       91.89      4.38 o
  -3   3  12     1050.46     1096.14     28.86 o
  -2   3  12      143.87      159.15      6.42 o
  -1   3  12      695.40      684.27     29.96 o
   0   3  12      347.45      355.77     11.24 o
   1   3  12      677.13      675.57     27.68 o
   2   3  12      146.30      166.37      9.53 o
   3   3  12     1049.90     1078.93     67.58 o
   4   3  12       83.65       86.92      6.36 o
   5   3  12       62.44       57.44      6.37 o
   6   3  12       42.60       44.89      6.73 o
   7   3  12       38.04       33.82      6.32 o
   8   3  12       36.26       34.54      7.39 o
   9   3  12       16.01       11.23      7.32 o
  -8   4  12       33.75       29.82      6.27 o
  -7   4  12       61.33       65.38      5.91 o
  -6   4  12       83.16       86.69      5.36 o
  -5   4  12      241.03      249.09     11.03 o
  -4   4  12       21.64       24.25      4.85 o
  -3   4  12      610.43      595.15     22.85 o
  -2   4  12      789.95      834.15     40.07 o
  -1   4  12       39.12       39.95      4.87 o
   0   4  12       22.99       18.69      5.53 o
   1   4  12       41.58       43.17      5.61 o
   2   4  12      791.03      824.10     47.10 o
   3   4  12      597.47      573.95     52.73 o
   4   4  12       20.55       22.60      6.25 o
   5   4  12      248.43      251.34     24.36 o
   6   4  12       84.56       88.11      8.53 o
   7   4  12       60.43       58.52      6.57 o
   8   4  12       32.97       33.14      6.84 o
  -8   5  12       10.13       10.57      6.90 o
  -7   5  12        1.30        4.32      6.04 o
  -6   5  12      103.48      103.77      5.59 o
  -5   5  12      106.92      109.44      5.43 o
  -4   5  12       59.39       72.69      4.89 o
  -3   5  12       54.96       63.16      4.85 o
  -2   5  12      207.91      211.20      9.77 o
  -1   5  12      351.59      376.33     21.06 o
   0   5  12      118.55      128.30      6.58 o
   1   5  12      347.23      358.23     28.70 o
   2   5  12      209.05      207.29     19.60 o
   3   5  12       54.87       60.89      6.09 o
   4   5  12       60.37       70.96      6.77 o
   5   5  12      104.76      108.71     12.00 o
   6   5  12      107.15      106.35      9.99 o
   7   5  12        1.52        3.49      7.13 o
   8   5  12        9.84       13.95      8.35 o
  -7   6  12       57.14       51.92      6.30 o
  -6   6  12       21.62       25.86      5.75 o
  -5   6  12        0.32        1.05      5.26 o
  -4   6  12       16.50       15.99      5.04 o
  -3   6  12       32.35       31.63      5.74 o
  -2   6  12        0.29        4.95      6.13 o
  -1   6  12       11.47       14.60      5.76 o
   0   6  12      754.68      763.89     56.40 o
   1   6  12       12.04       16.00      6.32 o
   2   6  12        0.36        0.24      6.39 o
   3   6  12       31.77       25.28      6.53 o
   4   6  12       17.40       17.66      7.30 o
   5   6  12        0.32        4.08      7.91 o
   6   6  12       22.55       15.43      8.12 o
   7   6  12       57.35       39.54      7.75 o
  -6   7  12       43.83       39.34      6.29 o
  -5   7  12       49.44       45.53      5.88 o
  -4   7  12       61.38       58.16      6.24 o
  -3   7  12       43.36       44.46      6.57 o
  -2   7  12      133.38      138.53      7.90 o
  -1   7  12      149.70      134.55     13.21 o
   0   7  12       24.48       23.33      6.22 o
   1   7  12      154.65      150.69     12.15 o
   2   7  12      131.85      129.98     13.00 o
   3   7  12       41.35       38.56      7.36 o
   4   7  12       64.31       73.78     10.05 o
   5   7  12       48.76       57.48      8.75 o
   6   7  12       44.93       49.61     10.56 o
  -5   8  12       55.43       49.91      6.91 o
  -4   8  12       51.90       46.48      7.00 o
  -3   8  12       93.53       93.69      8.12 o
  -2   8  12        0.01       -1.21      6.55 o
  -1   8  12       42.67       39.11      6.97 o
   0   8  12        9.43       18.87      6.78 o
   1   8  12       41.02       39.39      6.68 o
   2   8  12        0.01        4.28      7.37 o
   3   8  12       95.46       84.23      9.29 o
   4   8  12       52.22       39.01      8.18 o
   5   8  12       55.04       52.86     10.36 o
  -3   9  12       22.71       19.54      7.03 o
  -2   9  12       27.96       23.13      7.50 o
  -1   9  12       55.00       51.47      7.39 o
   0   9  12        0.75       -2.09      6.89 o
   1   9  12       54.47       49.07      7.60 o
   2   9  12       27.58       21.80      7.99 o
   3   9  12       23.69       22.80      8.53 o
   1   0  13       34.28       35.49      4.67 o
   2   0  13      396.48      401.15     10.93 o
   3   0  13       70.59       74.32      4.80 o
   4   0  13      912.23      920.54     22.93 o
   5   0  13        4.05        1.13      5.40 o
   6   0  13        7.85        7.80      5.41 o
   7   0  13       36.35       37.24      5.50 o
   8   0  13      326.09      300.09      8.78 o
   9   0  13        9.78        9.87      6.72 o
  -9   1  13        4.81        1.87      6.49 o
  -8   1  13       21.78       25.21      5.80 o
  -7   1  13      131.04      135.00      5.54 o
  -6   1  13       95.38       91.45      4.99 o
  -5   1  13       26.26       29.09      4.89 o
  -4   1  13      266.49      252.19      6.40 o
  -3   1  13      129.50      130.13      5.21 o
  -2   1  13      319.63      310.17     10.53 o
  -1   1  13      328.73      329.19     11.98 o
   0   1  13        0.67        3.10      4.85 o
   1   1  13      329.08      317.09      9.58 o
   2   1  13      319.78      316.39      7.72 o
   3   1  13      129.04      134.61      5.06 o
   4   1  13      264.61      260.26      7.84 o
   5   1  13       28.94       35.44      5.65 o
   6   1  13       93.99       91.96      5.56 o
   7   1  13      130.05      127.24      6.25 o
   8   1  13       22.56       22.55      6.81 o
   9   1  13        4.61        7.85      7.18 o
  -9   2  13      140.61      123.03      6.68 o
  -8   2  13        9.84        9.01      6.04 o
  -7   2  13        5.80        7.23      5.43 o
  -6   2  13       51.73       55.01      5.02 o
  -5   2  13        1.38        2.07      4.57 o
  -4   2  13      209.19      213.05      5.90 o
  -3   2  13      175.93      179.66      6.41 o
  -2   2  13       74.02       81.04      4.99 o
  -1   2  13      958.95      982.47     38.03 o
   0   2  13      158.72      155.11      6.29 o
   1   2  13      973.47     1044.49     29.81 o
   2   2  13       71.01       76.91      5.21 o
   3   2  13      171.93      175.14      6.25 o
   4   2  13      210.56      212.68     14.84 o
   5   2  13        1.43        0.27      6.23 o
   6   2  13       52.04       54.71      6.35 o
   7   2  13        5.77        5.62      6.01 o
   8   2  13        9.49       11.52      6.75 o
   9   2  13      141.51      111.70      7.38 o
  -8   3  13       12.89       14.05      5.61 o
  -7   3  13      139.89      146.85      6.67 o
  -6   3  13       22.63       25.02      5.14 o
  -5   3  13      237.43      248.65      9.85 o
  -4   3  13        8.12        9.87      4.49 o
  -3   3  13      356.76      371.44     12.56 o
  -2   3  13      116.55      134.07      5.59 o
  -1   3  13       13.21       16.32      4.95 o
   0   3  13        5.76        5.51      5.06 o
   1   3  13       11.91       16.18      5.01 o
   2   3  13      116.37      133.88      8.77 o
   3   3  13      362.24      386.29     27.96 o
   4   3  13        8.01       11.95      6.16 o
   5   3  13      230.66      228.82      9.81 o
   6   3  13       22.58       22.56      6.84 o
   7   3  13      143.12      126.61      7.23 o
   8   3  13       12.96       10.93      7.23 o
  -8   4  13        6.23        7.02      6.10 o
  -7   4  13       42.78       43.94      5.73 o
  -6   4  13       17.87       22.89      5.00 o
  -5   4  13      126.72      132.90      6.34 o
  -4   4  13      198.57      207.24      7.66 o
  -3   4  13       85.86      104.34      4.91 o
  -2   4  13       21.30       17.42      4.74 o
  -1   4  13      618.61      641.74     22.58 o
   0   4  13        5.51        6.48      5.33 o
   1   4  13      619.37      615.93     38.95 o
   2   4  13       21.56       20.92      5.62 o
   3   4  13       86.96       98.86      9.01 o
   4   4  13      196.45      198.35     17.74 o
   5   4  13      127.10      126.04      7.92 o
   6   4  13       17.81       14.32      7.04 o
   7   4  13       43.92       39.42      6.91 o
   8   4  13        6.60       10.60      7.31 o
  -7   5  13       75.22       67.80      6.42 o
  -6   5  13       55.91       55.28      5.50 o
  -5   5  13       12.76       12.17      5.16 o
  -4   5  13       29.77       28.26      4.86 o
  -3   5  13      102.72      110.05      5.74 o
  -2   5  13      209.06      222.92     13.50 o
  -1   5  13      158.79      155.79      9.06 o
   0   5  13       31.90       42.66      6.36 o
   1   5  13      157.18      150.41     14.74 o
   2   5  13      209.28      208.14     17.63 o
   3   5  13      106.49      111.36     10.70 o
   4   5  13       28.98       28.77      6.72 o
   5   5  13       11.28       12.04      7.23 o
   6   5  13       54.24       49.38      7.25 o
   7   5  13       74.95       59.17     10.32 o
  -7   6  13        4.32        6.17      7.33 o
  -6   6  13      188.28      194.39     10.08 o
  -5   6  13       34.70       31.81      5.48 o
  -4   6  13      116.82      122.41      6.51 o
  -3   6  13       13.68       19.22      5.80 o
  -2   6  13       58.49       74.02      5.73 o
  -1   6  13      188.77      193.96     13.49 o
   0   6  13        0.00        2.89      5.90 o
   1   6  13      189.05      181.40     19.11 o
   2   6  13       57.55       59.06      7.79 o
   3   6  13       13.79       14.15      6.86 o
   4   6  13      121.37      121.94     18.38 o
   5   6  13       34.77       29.47      7.84 o
   6   6  13      184.72      154.80     14.43 o
   7   6  13        4.34        8.51      9.21 o
  -6   7  13       54.52       42.38      6.39 o
  -5   7  13        6.07        6.66      5.95 o
  -4   7  13       19.19       20.61      6.43 o
  -3   7  13       42.95       39.52      6.33 o
  -2   7  13       28.92       33.35      6.18 o
  -1   7  13       59.56       69.37      7.06 o
   0   7  13      105.92      125.60     12.38 o
   1   7  13       60.07       62.81      7.07 o
   2   7  13       31.41       36.82      6.86 o
   3   7  13       42.83       45.57      7.88 o
   4   7  13       18.94       20.75      8.03 o
   5   7  13        5.52       10.26      8.26 o
   6   7  13       54.51       42.04      8.91 o
  -4   8  13       13.85       12.92      7.26 o
  -3   8  13        3.37        7.08      7.10 o
  -2   8  13       41.94       38.95      6.97 o
  -1   8  13      118.51      123.01     11.34 o
   0   8  13       18.16       14.26      7.01 o
   1   8  13      118.95      131.10     18.78 o
   2   8  13       43.34       42.12      7.85 o
   3   8  13        2.96        6.39      7.50 o
   4   8  13       13.25        3.05      8.47 o
  -2   9  13        2.80        8.50      6.88 o
  -1   9  13       23.23       18.07      7.88 o
   0   9  13       30.51       23.68      7.58 o
   1   9  13       23.54       13.79      7.42 o
   2   9  13        2.76        6.72      7.97 o
   0   0  14      662.75      624.31     24.98 o
   1   0  14        4.54        3.47      5.03 o
   2   0  14       91.60       96.52      4.96 o
   3   0  14      170.43      178.02      5.22 o
   4   0  14      200.45      204.29      6.05 o
   5   0  14       24.17       26.23      5.90 o
   6   0  14        6.22        9.99      5.32 o
   7   0  14       45.53       45.55      5.88 o
   8   0  14      129.76      117.02      6.18 o
  -8   1  14      112.53      102.15      6.32 o
  -7   1  14       56.15       56.35      5.68 o
  -6   1  14      228.35      239.30      8.72 o
  -5   1  14       11.30       12.22      4.96 o
  -4   1  14      107.26      106.53      5.08 o
  -3   1  14      183.86      189.51      6.90 o
  -2   1  14      690.51      701.91     27.47 o
  -1   1  14      298.13      308.98     10.78 o
   0   1  14       86.28       86.13      4.83 o
   1   1  14      290.99      305.80     11.27 o
   2   1  14      693.05      693.44     20.07 o
   3   1  14      186.43      201.25      6.14 o
   4   1  14      110.72      112.72      5.21 o
   5   1  14       12.85       16.42      5.31 o
   6   1  14      223.75      228.39      6.51 o
   7   1  14       54.22       54.03      6.46 o
   8   1  14      115.50      108.44      6.85 o
  -8   2  14       79.06       71.79      6.83 o
  -7   2  14        2.65        7.24      5.75 o
  -6   2  14       77.12       73.84      5.44 o
  -5   2  14      133.10      137.35      6.36 o
  -4   2  14      109.29      122.18      4.85 o
  -3   2  14      334.83      353.11     10.80 o
  -2   2  14       73.77       70.03      4.64 o
  -1   2  14      124.78      133.06      6.19 o
   0   2  14      304.08      295.08     11.35 o
   1   2  14      120.61      132.84      5.18 o
   2   2  14       70.45       72.84      5.63 o
   3   2  14      340.06      380.71     12.53 o
   4   2  14      109.74      112.80      6.61 o
   5   2  14      131.73      123.69      6.92 o
   6   2  14       77.58       70.58      7.05 o
   7   2  14        1.88        2.73      7.07 o
   8   2  14       77.63       67.72      7.49 o
  -8   3  14       21.87       20.32      6.08 o
  -7   3  14       83.07       83.23      5.58 o
  -6   3  14       70.60       73.86      4.97 o
  -5   3  14       32.74       32.83      4.93 o
  -4   3  14       75.64       77.53      4.79 o
  -3   3  14      812.85      863.42     34.95 o
  -2   3  14      272.34      283.00     15.51 o
  -1   3  14      111.77      114.60      7.31 o
   0   3  14       85.25       85.14      5.56 o
   1   3  14      117.27      123.79      5.19 o
   2   3  14      268.15      284.40     15.75 o
   3   3  14      809.41      837.17     57.69 o
   4   3  14       76.78       83.84      7.23 o
   5   3  14       32.66       32.03      6.63 o
   6   3  14       72.14       67.90      7.43 o
   7   3  14       83.98       82.99      6.89 o
   8   3  14       22.06       22.84      7.54 o
  -7   4  14       28.93       30.57      6.07 o
  -6   4  14       52.03       49.58      5.39 o
  -5   4  14      279.63      290.44     11.93 o
  -4   4  14      269.26      266.19     12.45 o
  -3   4  14       26.32       22.78      4.56 o
  -2   4  14      110.49      116.46      5.99 o
  -1   4  14       45.40       48.36      5.18 o
   0   4  14        0.01        1.19      5.48 o
   1   4  14       46.83       51.49      5.84 o
   2   4  14      107.76      113.06      7.95 o
   3   4  14       23.22       19.96      6.42 o
   4   4  14      266.79      264.04     23.14 o
   5   4  14      280.97      292.43     28.05 o
   6   4  14       53.94       46.08      7.63 o
   7   4  14       27.82       30.14      6.81 o
  -7   5  14       65.17       60.39      6.46 o
  -6   5  14      207.80      211.45     13.24 o
  -5   5  14       79.18       76.88      5.35 o
  -4   5  14      110.14      106.96      7.00 o
  -3   5  14       63.27       73.24      5.64 o
  -2   5  14       27.25       18.95      5.46 o
  -1   5  14      102.22      107.27      6.38 o
   0   5  14        0.42       11.50      5.73 o
   1   5  14      103.74      109.09      9.52 o
   2   5  14       25.05       21.53      6.20 o
   3   5  14       62.20       75.71      7.26 o
   4   5  14      107.23      108.35     15.02 o
   5   5  14       82.40       74.09     10.09 o
   6   5  14      208.53      193.67     23.99 o
   7   5  14       64.45       49.08      8.33 o
  -6   6  14        9.11       10.60      5.85 o
  -5   6  14        9.22        8.47      5.59 o
  -4   6  14       43.12       43.84      5.62 o
  -3   6  14       14.35       16.77      5.67 o
  -2   6  14      110.01      118.56      8.28 o
  -1   6  14        6.03        6.98      5.66 o
   0   6  14       55.08       50.80      7.15 o
   1   6  14        5.87        6.82      6.78 o
   2   6  14      109.88      117.93     11.23 o
   3   6  14       14.34       16.08      7.34 o
   4   6  14       43.16       37.84      7.93 o
   5   6  14        9.18        9.79      8.02 o
   6   6  14        8.85       16.85      9.31 o
  -5   7  14       49.29       45.65      6.76 o
  -4   7  14       76.45       80.50      6.64 o
  -3   7  14        3.47       -1.86      6.41 o
  -2   7  14       39.07       42.69      6.37 o
  -1   7  14       63.29       58.65      6.44 o
   0   7  14        0.69        0.90      6.32 o
   1   7  14       65.48       59.03      8.57 o
   2   7  14       40.04       34.73      7.17 o
   3   7  14        3.15        2.02      7.12 o
   4   7  14       77.35       83.75      8.50 o
   5   7  14       49.08       45.71      9.08 o
  -3   8  14       69.31       62.58      6.99 o
  -2   8  14       11.38        6.10      6.70 o
  -1   8  14        5.57       11.58      7.34 o
   0   8  14       19.66       22.23      7.14 o
   1   8  14        5.37        9.80      7.37 o
   2   8  14       11.46       12.38      7.85 o
   3   8  14       70.40       55.75      8.38 o
   1   0  15       38.55       47.39      5.16 o
   2   0  15       14.75       13.83      4.94 o
   3   0  15      156.12      149.64      5.24 o
   4   0  15      531.15      518.01     17.14 o
   5   0  15      180.91      183.81      6.24 o
   6   0  15       50.32       45.95      5.90 o
   7   0  15       67.82       71.60      6.29 o
   8   0  15       17.24       17.06      6.51 o
  -8   1  15        5.49        4.96      6.45 o
  -7   1  15       14.48       14.23      6.09 o
  -6   1  15      185.18      186.38      8.92 o
  -5   1  15        9.36        6.17      5.08 o
  -4   1  15      271.79      260.13      8.51 o
  -3   1  15       29.61       31.91      5.15 o
  -2   1  15      135.71      137.53      4.83 o
  -1   1  15      369.50      379.92     16.63 o
   0   1  15      131.69      134.06      8.57 o
   1   1  15      374.81      383.87     14.23 o
   2   1  15      140.46      142.12      6.30 o
   3   1  15       31.06       29.21      5.19 o
   4   1  15      273.62      266.28     10.35 o
   5   1  15       10.10       12.31      5.69 o
   6   1  15      181.01      179.18      5.88 o
   7   1  15       12.90       10.79      5.83 o
   8   1  15        6.34        8.66      6.47 o
  -8   2  15       82.81       78.97      6.09 o
  -7   2  15       50.93       52.40      5.92 o
  -6   2  15       70.34       75.69      5.84 o
  -5   2  15       29.41       25.92      4.93 o
  -4   2  15      217.76      225.52     10.32 o
  -3   2  15      166.87      160.57      6.61 o
  -2   2  15      106.54      110.78      5.18 o
  -1   2  15      317.01      319.37     17.16 o
   0   2  15      432.50      453.01     20.07 o
   1   2  15      322.09      324.50     12.83 o
   2   2  15      113.29      110.22      5.45 o
   3   2  15      170.17      171.15      7.14 o
   4   2  15      216.58      227.33     10.91 o
   5   2  15       29.88       26.20      6.87 o
   6   2  15       71.73       63.21      7.25 o
   7   2  15       49.74       49.87      6.70 o
   8   2  15       82.69       69.98      7.71 o
  -8   3  15      103.63       74.01     13.61 o
  -7   3  15       15.88       14.33      5.51 o
  -6   3  15       61.02       61.56      5.18 o
  -5   3  15       17.12       21.94      5.04 o
  -4   3  15       31.28       38.54      4.74 o
  -3   3  15      141.44      151.61      7.06 o
  -2   3  15      339.77      335.98     19.11 o
  -1   3  15       66.46       68.30      5.50 o
   0   3  15      160.46      174.44      6.98 o
   1   3  15       65.08       67.07      5.13 o
   2   3  15      340.12      344.95     17.19 o
   3   3  15      145.33      157.51     10.87 o
   4   3  15       33.24       39.91      6.77 o
   5   3  15       15.94       21.09      7.16 o
   6   3  15       60.51       54.23      7.40 o
   7   3  15       15.69       11.73      7.17 o
   8   3  15      101.85       76.47     13.03 o
  -7   4  15       50.07       50.29      6.41 o
  -6   4  15        3.61        6.75      5.36 o
  -5   4  15       38.35       34.45      5.37 o
  -4   4  15       10.19        9.53      4.82 o
  -3   4  15       85.53       88.92      4.91 o
  -2   4  15      216.99      231.00     13.92 o
  -1   4  15       95.29       98.50      5.77 o
   0   4  15      113.34      122.51      7.10 o
   1   4  15       97.79      105.90      5.66 o
   2   4  15      219.52      244.45     18.04 o
   3   4  15       83.12       84.96      9.34 o
   4   4  15       10.93       15.44      6.98 o
   5   4  15       40.61       34.41      7.27 o
   6   4  15        3.83        4.81      7.47 o
   7   4  15       50.07       41.14      7.26 o
  -6   5  15       35.92       34.03      5.72 o
  -5   5  15       28.23       25.83      5.54 o
  -4   5  15       65.30       72.30      5.34 o
  -3   5  15       75.19       77.20      6.71 o
  -2   5  15       11.30       11.03      5.45 o
  -1   5  15      204.18      206.25     17.69 o
   0   5  15      261.24      291.57     22.83 o
   1   5  15      197.77      192.12     22.30 o
   2   5  15       10.20       16.17      6.48 o
   3   5  15       78.27       82.11      9.46 o
   4   5  15       64.64       67.12      8.70 o
   5   5  15       27.21       21.78      7.25 o
   6   5  15       35.23       31.66      7.70 o
  -6   6  15       49.34       46.45      6.22 o
  -5   6  15      147.44      135.86      7.64 o
  -4   6  15       35.15       34.50      5.81 o
  -3   6  15       54.73       57.31      5.88 o
  -2   6  15       33.20       34.83      6.10 o
  -1   6  15       13.14       13.73      6.01 o
   0   6  15       28.12       42.03      6.32 o
   1   6  15       13.88       14.38      6.89 o
   2   6  15       33.25       34.97      6.94 o
   3   6  15       55.83       54.51      7.14 o
   4   6  15       33.51       30.13      8.42 o
   5   6  15      146.15      125.22     14.75 o
   6   6  15       50.61       41.93      8.98 o
  -4   7  15       10.34       11.48      6.63 o
  -3   7  15       24.11       23.71      6.29 o
  -2   7  15       48.49       58.52      6.86 o
  -1   7  15       71.50       81.63      7.00 o
   0   7  15      118.32      119.43     15.29 o
   1   7  15       74.00       83.05     11.75 o
   2   7  15       47.56       46.88      7.81 o
   3   7  15       22.63       22.22      7.38 o
   4   7  15       10.50       12.40      8.54 o
  -3   8  15        8.02        3.51     11.63 o
  -2   8  15       58.45       53.60      6.96 o
  -1   8  15        3.14        6.22      6.76 o
   0   8  15      124.42      123.02     15.14 o
   1   8  15        2.67        0.89      7.78 o
   2   8  15       56.35       49.73      7.84 o
   3   8  15        8.62       -4.61     15.73 o
   0   0  16      241.22      263.84     22.36 o
   1   0  16      213.96      218.15      8.45 o
   2   0  16      274.41      289.78     15.84 o
   3   0  16      257.66      264.75     10.84 o
   4   0  16        4.13        4.86      5.23 o
   5   0  16        5.49        9.17      5.59 o
   6   0  16        5.21        9.03      5.63 o
   7   0  16      106.26       96.51      6.29 o
   8   0  16       15.31       12.09      6.48 o
  -8   1  16       14.74       13.81      6.58 o
  -7   1  16       68.37       60.78      6.67 o
  -6   1  16       67.79       67.97      5.87 o
  -5   1  16      211.16      213.42     10.03 o
  -4   1  16       19.27       15.49      5.03 o
  -3   1  16      184.78      181.07      6.65 o
  -2   1  16      372.69      392.73     16.28 o
  -1   1  16       18.17       16.91      4.72 o
   0   1  16      195.55      192.79     10.09 o
   1   1  16       18.20       13.02      5.61 o
   2   1  16      369.75      384.29     14.20 o
   3   1  16      182.87      187.79      9.28 o
   4   1  16       19.89       16.01      5.47 o
   5   1  16      212.97      218.35     12.28 o
   6   1  16       67.97       64.79      5.75 o
   7   1  16       67.24       64.36      6.10 o
   8   1  16       15.39        9.81      6.43 o
  -7   2  16        9.85       10.42      5.71 o
  -6   2  16      128.88      134.01      7.05 o
  -5   2  16        1.29        5.04      5.20 o
  -4   2  16      149.04      162.63      7.77 o
  -3   2  16        3.91        4.86      4.86 o
  -2   2  16       52.96       48.24      4.92 o
  -1   2  16      196.16      199.74     11.97 o
   0   2  16       17.57       17.63      5.36 o
   1   2  16      195.18      198.65     10.80 o
   2   2  16       49.65       47.13      5.42 o
   3   2  16        4.44        6.42      5.68 o
   4   2  16      144.41      145.40      7.81 o
   5   2  16        1.35        0.86      6.27 o
   6   2  16      129.78      114.36      9.32 o
   7   2  16       10.58        8.32      7.24 o
  -7   3  16       26.02       20.24      5.88 o
  -6   3  16       42.25       39.76      5.28 o
  -5   3  16       11.73       11.55      5.46 o
  -4   3  16       18.38       16.32      5.18 o
  -3   3  16       18.11       16.15      5.06 o
  -2   3  16       53.52       54.61      5.17 o
  -1   3  16       53.81       55.24      5.35 o
   0   3  16      607.93      641.91     32.89 o
   1   3  16       54.31       54.98      5.41 o
   2   3  16       48.73       49.01      5.64 o
   3   3  16       18.19       16.00      6.23 o
   4   3  16       19.39       15.91      6.82 o
   5   3  16       11.70       12.33      7.42 o
   6   3  16       43.80       42.62      7.47 o
   7   3  16       26.09       20.75      7.22 o
  -7   4  16       10.84       12.84      6.07 o
  -6   4  16       24.37       24.87      5.51 o
  -5   4  16        8.07       11.77      5.39 o
  -4   4  16       75.04       80.80      5.80 o
  -3   4  16        3.88        4.34      5.10 o
  -2   4  16      109.84      117.37      7.42 o
  -1   4  16       96.93      111.72      6.83 o
   0   4  16       72.90       77.95      5.81 o
   1   4  16       95.26      108.20      8.25 o
   2   4  16      110.14      121.75     10.16 o
   3   4  16        4.22        6.26      6.86 o
   4   4  16       74.03       82.56      9.71 o
   5   4  16        8.19        6.88      7.10 o
   6   4  16       23.38       18.52      7.71 o
   7   4  16       10.47       12.94      7.44 o
  -6   5  16       10.82       12.02      5.76 o
  -5   5  16      175.70      163.36     11.64 o
  -4   5  16       12.49       16.25      5.42 o
  -3   5  16       39.02       46.18      5.38 o
  -2   5  16       31.58       33.83      6.26 o
  -1   5  16       93.64      111.11     11.01 o
   0   5  16       34.75       36.89      5.99 o
   1   5  16       94.25      103.83      9.28 o
   2   5  16       33.17       34.44      6.55 o
   3   5  16       38.66       45.53      7.96 o
   4   5  16       12.11        9.36      7.28 o
   5   5  16      179.99      162.03     18.86 o
   6   5  16       11.17       11.79      8.30 o
  -5   6  16       12.11       14.88      6.04 o
  -4   6  16       17.19       19.92      5.82 o
  -3   6  16       63.47       59.88      6.99 o
  -2   6  16        0.27       -0.38      6.11 o
  -1   6  16      143.63      156.44     15.04 o
   0   6  16       11.44       16.35      6.44 o
   1   6  16      143.25      167.41     21.38 o
   2   6  16        0.28        4.43      7.38 o
   3   6  16       64.78       49.33     10.43 o
   4   6  16       17.09       13.17      8.64 o
   5   6  16       12.19       16.09      8.55 o
  -4   7  16        2.60        3.26      7.08 o
  -3   7  16       19.87       19.72      6.65 o
  -2   7  16       38.55       41.72      6.56 o
  -1   7  16       17.33       22.05      7.00 o
   0   7  16        3.26        4.68      6.79 o
   1   7  16       17.93       18.82      7.55 o
   2   7  16       38.78       34.41      8.17 o
   3   7  16       20.77       19.32      7.99 o
   4   7  16        2.60        9.10      9.14 o
  -1   8  16        5.16        8.00      7.20 o
   0   8  16        7.01        6.69      7.38 o
   1   8  16        5.32       11.80      8.51 o
   1   0  17        8.23        5.34      4.93 o
   2   0  17      326.85      319.20     17.34 o
   3   0  17       18.17       14.73      5.45 o
   4   0  17       12.28       13.96      5.55 o
   5   0  17      643.51      641.41     37.57 o
   6   0  17        0.07        4.43      5.94 o
   7   0  17       23.43       26.47      6.08 o
  -7   1  17       45.71       37.46      6.38 o
  -6   1  17       58.45       51.02      6.04 o
  -5   1  17       14.14       13.57      5.31 o
  -4   1  17      244.45      255.14     10.80 o
  -3   1  17      200.46      206.22     10.66 o
  -2   1  17       40.92       35.60      4.93 o
  -1   1  17      220.96      222.23     12.74 o
   0   1  17      876.53      898.56     49.66 o
   1   1  17      211.32      206.76     11.87 o
   2   1  17       38.95       35.87      5.77 o
   3   1  17      203.60      205.86      9.17 o
   4   1  17      244.84      253.13     15.95 o
   5   1  17       14.25       18.46      6.60 o
   6   1  17       55.79       48.72      6.04 o
   7   1  17       44.19       37.23      6.59 o
  -7   2  17       58.54       50.32      6.88 o
  -6   2  17       52.48       51.46      5.84 o
  -5   2  17       65.83       58.90      5.47 o
  -4   2  17       37.22       34.99      5.16 o
  -3   2  17       25.89       28.61      5.27 o
  -2   2  17      126.18      131.40      8.30 o
  -1   2  17       22.92       25.28      5.07 o
   0   2  17       55.18       67.80      5.26 o
   1   2  17       22.70       21.25      5.75 o
   2   2  17      128.12      129.45      6.06 o
   3   2  17       24.25       22.90      5.64 o
   4   2  17       35.71       33.68      6.31 o
   5   2  17       64.64       65.30      6.86 o
   6   2  17       51.81       46.90      6.82 o
   7   2  17       58.91       49.08      7.27 o
  -7   3  17       14.83       11.56      7.36 o
  -6   3  17       94.27       87.19      5.84 o
  -5   3  17       61.10       63.05      5.73 o
  -4   3  17       61.11       69.85      5.13 o
  -3   3  17       13.60        9.71      5.10 o
  -2   3  17      132.69      150.94      9.67 o
  -1   3  17        3.14        1.82      5.52 o
   0   3  17        2.47        8.21      5.47 o
   1   3  17        2.98        4.16      5.80 o
   2   3  17      129.62      158.24      9.76 o
   3   3  17       13.10       10.38      6.12 o
   4   3  17       59.87       67.57      7.74 o
   5   3  17       61.93       61.42      7.31 o
   6   3  17       93.27       77.92      7.70 o
   7   3  17       14.20        6.18      8.06 o
  -6   4  17       71.67       73.67      6.06 o
  -5   4  17       44.73       45.80      5.49 o
  -4   4  17       26.86       25.17      5.80 o
  -3   4  17       24.87       23.31      5.43 o
  -2   4  17       51.39       57.12      5.73 o
  -1   4  17       50.49       50.30      5.82 o
   0   4  17      150.19      154.61      8.97 o
   1   4  17       52.46       52.82      6.09 o
   2   4  17       52.60       58.45      6.42 o
   3   4  17       24.46       23.25      6.62 o
   4   4  17       26.95       29.68      7.58 o
   5   4  17       45.97       44.17      8.19 o
   6   4  17       71.69       66.36      7.91 o
  -5   5  17        9.46        9.24      5.79 o
  -4   5  17       52.91       51.56      5.53 o
  -3   5  17       42.94       47.99      5.78 o
  -2   5  17       26.74       29.39      6.15 o
  -1   5  17      145.98      147.65     12.43 o
   0   5  17        4.41        4.42      6.98 o
   1   5  17      144.68      150.55     12.32 o
   2   5  17       27.77       32.71      6.62 o
   3   5  17       43.37       48.51      7.50 o
   4   5  17       53.69       57.56      7.84 o
   5   5  17        9.78       13.82      7.84 o
  -4   6  17       26.98       27.13      6.11 o
  -3   6  17       90.04       93.02      6.73 o
  -2   6  17        4.79       -0.19      6.77 o
  -1   6  17       62.33       68.12      9.34 o
   0   6  17        0.03        0.29      6.47 o
   1   6  17       62.50       62.07      6.84 o
   2   6  17        5.08       12.88      7.35 o
   3   6  17       93.28       90.79     11.03 o
   4   6  17       27.23       32.20      8.61 o
  -3   7  17        3.33        4.69      7.21 o
  -2   7  17       27.90       28.52      6.59 o
  -1   7  17      111.28      109.18      9.98 o
   0   7  17       28.96       30.52      7.11 o
   1   7  17      111.21      103.68     12.64 o
   2   7  17       27.86       29.47      8.10 o
   3   7  17        2.85        9.25     10.81 o
   0   0  18      375.07      386.44     36.34 o
   1   0  18       30.82       34.23      5.20 o
   2   0  18      287.36      298.56     17.48 o
   3   0  18        5.01        4.43      5.70 o
   4   0  18        0.08       -0.49      5.69 o
   5   0  18       31.59       30.02      6.49 o
   6   0  18        1.27        5.91      5.91 o
   7   0  18       23.38       19.06      6.68 o
  -7   1  18       14.97        7.62      6.75 o
  -6   1  18       17.48       15.53      6.44 o
  -5   1  18       66.40       64.75      5.43 o
  -4   1  18       58.94       54.03      5.38 o
  -3   1  18      104.75      105.49      6.63 o
  -2   1  18      167.54      176.94      9.42 o
  -1   1  18      121.26      125.96      8.42 o
   0   1  18        0.78        5.07      5.19 o
   1   1  18      120.86      126.83      6.53 o
   2   1  18      166.38      171.77     10.62 o
   3   1  18      100.39       94.65      6.03 o
   4   1  18       59.94       56.87      6.21 o
   5   1  18       67.39       69.59      6.97 o
   6   1  18       18.15       15.43      6.83 o
   7   1  18       14.64        9.97      7.28 o
  -6   2  18        4.54        5.43      5.86 o
  -5   2  18       12.00       13.38      5.50 o
  -4   2  18      104.22      104.99      7.68 o
  -3   2  18       62.30       61.22      5.26 o
  -2   2  18       61.96       68.68      5.09 o
  -1   2  18       89.47       94.12      5.33 o
   0   2  18       92.74       99.49      7.24 o
   1   2  18       87.31       87.67      6.11 o
   2   2  18       62.08       56.48      5.88 o
   3   2  18       60.65       55.28      5.91 o
   4   2  18      101.47       91.46      6.72 o
   5   2  18       12.20       14.48      6.62 o
   6   2  18        5.02        1.77      7.03 o
  -6   3  18       39.11       29.43      6.08 o
  -5   3  18       10.86       13.42      5.85 o
  -4   3  18       21.35       21.54      5.50 o
  -3   3  18        2.94        4.52      5.28 o
  -2   3  18      122.18      128.85      8.14 o
  -1   3  18       35.15       36.89      5.63 o
   0   3  18      165.58      171.66      9.38 o
   1   3  18       37.20       38.07      6.08 o
   2   3  18      119.68      135.16      7.93 o
   3   3  18        2.81        5.23      6.52 o
   4   3  18       22.03       17.97      6.61 o
   5   3  18       10.97       13.63      7.00 o
   6   3  18       39.72       26.57      7.57 o
  -5   4  18       94.17       91.35      6.46 o
  -4   4  18       37.37       37.52      5.67 o
  -3   4  18       11.82       13.01      5.42 o
  -2   4  18       38.29       37.83      5.64 o
  -1   4  18       39.26       37.88      5.79 o
   0   4  18       36.95       43.97      5.86 o
   1   4  18       38.61       41.82      6.20 o
   2   4  18       36.67       37.78      6.71 o
   3   4  18       12.26       13.26      6.66 o
   4   4  18       39.16       36.30      6.95 o
   5   4  18       93.73       80.41      8.80 o
  -5   5  18       28.39       21.24      6.08 o
  -4   5  18       97.47       93.58      8.18 o
  -3   5  18       27.36       27.23      5.95 o
  -2   5  18        3.34        4.81      6.58 o
  -1   5  18        0.37       -0.47      6.61 o
   0   5  18      246.29      255.26     21.48 o
   1   5  18        0.48       -1.65      6.31 o
   2   5  18        2.75        2.96      6.90 o
   3   5  18       27.89       27.91      7.12 o
   4   5  18       99.34       90.31      9.13 o
   5   5  18       30.06       26.48      8.42 o
  -3   6  18        4.86        5.91      6.53 o
  -2   6  18       78.01       75.67      9.84 o
  -1   6  18       31.76       30.54      6.84 o
   0   6  18       69.15       64.39      7.25 o
   1   6  18       31.89       34.47      6.95 o
   2   6  18       75.59       71.60      7.24 o
   3   6  18        5.35        6.31      8.64 o
  -1   7  18       58.07       54.04      7.81 o
   0   7  18        4.29        6.20      7.09 o
   1   7  18       57.58       56.61      7.37 o
   1   0  19       91.84       80.91      5.42 o
   2   0  19        0.40        1.06      5.49 o
   3   0  19      152.85      158.05     10.29 o
   4   0  19      194.22      211.13     10.21 o
   5   0  19        3.75       11.20      6.62 o
   6   0  19       59.13       53.03      6.64 o
  -6   1  19       45.93       41.51      6.49 o
  -5   1  19       52.20       46.81      5.56 o
  -4   1  19      150.47      154.36      9.09 o
  -3   1  19       44.15       41.14      5.69 o
  -2   1  19       51.62       51.87      5.44 o
  -1   1  19       18.49       22.90      5.69 o
   0   1  19       92.71       81.44      6.14 o
   1   1  19       17.75       13.57      5.29 o
   2   1  19       52.40       48.49      6.09 o
   3   1  19       43.73       37.20      6.07 o
   4   1  19      150.50      150.59      9.72 o
   5   1  19       49.90       44.68      7.21 o
   6   1  19       47.10       34.87      7.82 o
  -6   2  19      135.02      128.38      8.34 o
  -5   2  19       37.31       28.53      5.66 o
  -4   2  19       28.76       30.39      5.35 o
  -3   2  19       68.69       72.01      6.11 o
  -2   2  19      104.77      102.30      6.71 o
  -1   2  19       65.73       75.75      6.56 o
   0   2  19        1.23       -3.44      6.03 o
   1   2  19       65.67       72.45      7.28 o
   2   2  19      102.14      103.62      6.32 o
   3   2  19       69.92       72.29      6.31 o
   4   2  19       30.27       31.68      6.97 o
   5   2  19       37.07       33.36      7.51 o
   6   2  19      133.34      117.84      7.94 o
  -5   3  19      183.54      178.43     10.70 o
  -4   3  19       26.57       25.61      5.79 o
  -3   3  19       58.12       57.54      5.34 o
  -2   3  19       26.58       24.29      5.45 o
  -1   3  19       17.65       22.64      5.52 o
   0   3  19      102.99      119.74      9.42 o
   1   3  19       16.67       16.61      6.10 o
   2   3  19       26.20       27.96      6.43 o
   3   3  19       58.72       64.74      6.71 o
   4   3  19       26.04       19.77      7.20 o
   5   3  19      183.90      170.86     13.92 o
  -5   4  19        0.20        1.55      6.41 o
  -4   4  19       49.93       40.88      5.92 o
  -3   4  19       26.83       24.52      5.91 o
  -2   4  19       73.38       81.53      5.88 o
  -1   4  19       40.88       44.53      6.18 o
   0   4  19        3.49        3.82      5.92 o
   1   4  19       41.05       46.45      6.93 o
   2   4  19       73.77       85.27      7.93 o
   3   4  19       26.50       23.39      6.95 o
   4   4  19       51.87       41.50      7.20 o
   5   4  19        0.18        6.86      7.67 o
  -4   5  19        6.15        4.39      6.47 o
  -3   5  19       25.86       25.15      6.17 o
  -2   5  19       13.85       16.00      6.76 o
  -1   5  19       20.79       25.55      6.96 o
   0   5  19      126.26      135.20     12.65 o
   1   5  19       21.32       28.40      6.68 o
   2   5  19       14.10       12.54      7.44 o
   3   5  19       25.37       25.29      7.28 o
   4   5  19        6.24        8.39      7.44 o
  -2   6  19       53.14       49.05      7.74 o
  -1   6  19        6.96        9.81      7.02 o
   0   6  19       19.49       19.27      7.02 o
   1   6  19        6.85        8.71      7.24 o
   2   6  19       53.51       38.22      8.00 o
   0   0  20       80.85       73.22      8.16 o
   1   0  20       38.38       40.96      5.72 o
   2   0  20       80.37       80.16      6.18 o
   3   0  20        2.08       -0.32      6.16 o
   4   0  20       10.10        8.85      6.30 o
   5   0  20       32.74       23.93      7.36 o
  -5   1  20        5.70        7.06      5.58 o
  -4   1  20       46.49       47.67      5.80 o
  -3   1  20        7.44        6.87      5.50 o
  -2   1  20       41.57       40.22      5.68 o
  -1   1  20       34.06       33.25      5.91 o
   0   1  20        3.23       11.51      5.64 o
   1   1  20       33.87       28.24      5.78 o
   2   1  20       40.36       33.65      6.28 o
   3   1  20        7.56       13.18      6.68 o
   4   1  20       47.72       50.90      6.88 o
   5   1  20        5.41        0.86      6.97 o
  -5   2  20       58.56       52.17      6.15 o
  -4   2  20        3.18        5.28      5.71 o
  -3   2  20      138.80      132.97      8.28 o
  -2   2  20       40.99       34.96      5.58 o
  -1   2  20       18.79       16.41      5.78 o
   0   2  20       42.15       44.89      5.81 o
   1   2  20       17.90       15.85      6.38 o
   2   2  20       40.48       36.53      6.28 o
   3   2  20      137.36      126.22      6.78 o
   4   2  20        2.95        5.53      7.19 o
   5   2  20       62.06       40.75      7.69 o
  -4   3  20       11.16        9.18      5.80 o
  -3   3  20       41.12       39.96      5.66 o
  -2   3  20        1.40        2.89      5.81 o
  -1   3  20      111.88      111.75      7.34 o
   0   3  20       39.03       38.77      6.43 o
   1   3  20      111.23      117.96     10.15 o
   2   3  20        1.26        1.76      6.47 o
   3   3  20       42.41       49.55      6.91 o
   4   3  20       11.16        6.54      7.51 o
  -4   4  20        9.42       12.13      6.00 o
  -3   4  20       54.26       52.71      6.02 o
  -2   4  20       57.37       60.00      5.94 o
  -1   4  20       10.34        6.90      6.37 o
   0   4  20        0.72       -0.85      6.23 o
   1   4  20       10.42        6.11      7.19 o
   2   4  20       57.97       63.96      7.30 o
   3   4  20       53.19       47.23      8.14 o
   4   4  20        9.85       12.29      7.40 o
  -3   5  20       12.70        4.25     28.95 o
  -2   5  20       14.64       16.78      6.88 o
  -1   5  20       51.80       48.92      7.47 o
   0   5  20       20.16       19.61      6.93 o
   1   5  20       50.36       47.77      7.23 o
   2   5  20       13.95       14.66      7.58 o
   1   0  21       16.94       13.80      6.02 o
   2   0  21        0.05        6.28      6.30 o
   3   0  21       10.95       11.57      5.96 o
   4   0  21       73.31       62.20      6.91 o
  -4   1  21       27.94       24.18      5.86 o
  -3   1  21       61.46       54.62      6.41 o
  -2   1  21       39.99       31.93      6.21 o
  -1   1  21       25.68       23.65      5.87 o
   0   1  21       19.62       17.70      5.70 o
   1   1  21       24.02       23.11      6.02 o
   2   1  21       41.11       47.52      6.05 o
   3   1  21       61.31       56.05      6.76 o
   4   1  21       27.80       26.95      6.65 o
  -4   2  21       21.55       14.39      6.07 o
  -3   2  21       24.13       20.54      6.76 o
  -2   2  21       51.93       48.87      5.81 o
  -1   2  21       28.92       25.40      5.93 o
   0   2  21        6.55        3.35      6.26 o
   1   2  21       27.77       23.75      6.46 o
   2   2  21       52.11       48.15      7.04 o
   3   2  21       23.17       20.38      6.66 o
   4   2  21       21.51       13.55      7.58 o
  -3   3  21       45.55       39.41      6.03 o
  -2   3  21       32.97       28.06      6.21 o
  -1   3  21       14.85       17.24      5.77 o
   0   3  21        5.12        3.25      6.54 o
   1   3  21       14.90       11.11      6.82 o
   2   3  21       33.99       33.44      6.67 o
   3   3  21       45.09       40.40      7.33 o
  -2   4  21       32.16       27.37      6.05 o
  -1   4  21       79.83       74.34      6.34 o
   0   4  21       47.54       55.94      6.77 o
   1   4  21       78.27       73.99      7.46 o
   2   4  21       33.17       31.05      7.70 o
   0   0  22        0.52        5.03      8.56 o
   1   0  22       90.42       86.79      7.53 o
   2   0  22       24.40       22.47      6.28 o
   3   0  22       31.29       27.88      6.47 o
  -3   1  22       62.85       52.83      6.75 o
  -2   1  22       11.80        6.29      6.55 o
  -1   1  22        9.03       11.52      6.15 o
   0   1  22       24.57       26.82      6.01 o
   1   1  22        9.23        7.47      6.60 o
   2   1  22       11.66       11.73      6.40 o
   3   1  22       61.43       49.44      7.29 o
  -3   2  22       61.57       54.65      6.60 o
  -2   2  22       38.91       33.53      6.38 o
  -1   2  22       15.63       12.59      6.28 o
   0   2  22       74.67       74.53      6.54 o
   1   2  22       14.89       17.62      6.50 o
   2   2  22       37.92       30.21      6.89 o
   3   2  22       60.69       49.86      7.09 o
  -2   3  22       86.48       68.62      6.31 o
  -1   3  22        5.49        5.47      6.40 o
   0   3  22       19.79       19.14      6.78 o
   1   3  22        5.23        6.17      7.01 o
   2   3  22       84.50       68.48      7.34 o
   1   0  23      182.34      175.84     13.30 o
   2   0  23        0.56        0.49      6.90 o
  -1   1  23      136.88      126.28      9.68 o
   0   1  23        0.10        0.37      6.53 o
   1   1  23      136.45      120.94      8.74 o
   0   2  23       49.18       43.72      6.67 o
 
